# Supplementary material for: Encasing the paramagnetic copper(ii)-ion by the ring-contracted corrin ligand of vitamin B12
Source: Chem Commun (Camb). 2025 Jun 9;61(57):10606–9. doi: 10.1039/d5cc02129d (PMC12174906; doi:10.1039/d5cc02129d)
Supplement: CC-061-D5CC02129D-s002 [file CC-061-D5CC02129D-s002.cif]

# Supplementary Information (SI) for ChemComm.
# This journal is © The Royal Society of Chemistry 2025

####################################################################### 
# 
# This file contains crystal structure data downloaded from the 
# Cambridge Structural Database (CSD) hosted by the Cambridge 
# Crystallographic Data Centre (CCDC).
# 
# Full information about CCDC data access policies and citation 
# guidelines are available at http://www.ccdc.cam.ac.uk/access/V1 
# 
# Audit and citation data items may have been added by the CCDC. 
# Please retain this information to preserve the provenance of 
# this file and to allow appropriate attribution of the data. 
# 
#######################################################################

data_kr19_cu
_database_code_depnum_ccdc_archive 'CCDC 2402239'
loop_
_audit_author_name
_audit_author_address
'Klaus Wurst' 'University of Innsbruck'
_audit_update_record             
;
2024-11-13 deposited with the CCDC.	2025-06-03 downloaded from the CCDC.
;

_audit_creation_method           SHELXL-2014/7
_shelx_SHELXL_version_number     2014/7
_chemical_name_systematic        ?
_chemical_name_common            ?
_chemical_melting_point          ?
_chemical_formula_moiety         ?
_chemical_formula_sum            'C49 H74 Cu N12 O10'
_chemical_formula_weight         1054.74

loop_
_atom_type_symbol
_atom_type_description
_atom_type_scat_dispersion_real
_atom_type_scat_dispersion_imag
_atom_type_scat_source
C C 0.0033 0.0016 'International Tables Vol C Tables 4.2.6.8 and 6.1.1.4'
H H 0.0000 0.0000 'International Tables Vol C Tables 4.2.6.8 and 6.1.1.4'
N N 0.0061 0.0033 'International Tables Vol C Tables 4.2.6.8 and 6.1.1.4'
O O 0.0106 0.0060 'International Tables Vol C Tables 4.2.6.8 and 6.1.1.4'
Cu Cu 0.3201 1.2651 'International Tables Vol C Tables 4.2.6.8 and 6.1.1.4'

_space_group_crystal_system      monoclinic
_space_group_IT_number           4
_space_group_name_H-M_alt        'P 21'
_space_group_name_Hall           'P 2yb'

_shelx_space_group_comment       
;
The symmetry employed for this shelxl refinement is uniquely defined
by the following loop, which should always be used as a source of
symmetry information in preference to the above space-group names.
They are only intended as comments.
;

loop_
_space_group_symop_operation_xyz
'x, y, z'
'-x, y+1/2, -z'

_cell_length_a                   7.0448(3)
_cell_length_b                   24.6484(12)
_cell_length_c                   15.2708(7)
_cell_angle_alpha                90
_cell_angle_beta                 94.9200(10)
_cell_angle_gamma                90
_cell_volume                     2641.9(2)
_cell_formula_units_Z            2
_cell_measurement_temperature    183(2)
_cell_measurement_reflns_used    9780
_cell_measurement_theta_min      2.7
_cell_measurement_theta_max      25.8

_exptl_crystal_description       prism
_exptl_crystal_colour            orange
_exptl_crystal_density_meas      ?
_exptl_crystal_density_method    ?
_exptl_crystal_density_diffrn    1.326
_exptl_crystal_F_000             1122
_exptl_transmission_factor_min   ?
_exptl_transmission_factor_max   ?
_exptl_crystal_size_max          0.160
_exptl_crystal_size_mid          0.080
_exptl_crystal_size_min          0.040
_exptl_absorpt_coefficient_mu    0.481
_shelx_estimated_absorpt_T_min   0.927
_shelx_estimated_absorpt_T_max   0.981
_exptl_absorpt_correction_type   multi-scan
_exptl_absorpt_correction_T_min  0.862
_exptl_absorpt_correction_T_max  0.914
_exptl_absorpt_process_details   'Bruker SADABS-2014/5)'

_diffrn_ambient_temperature      183(2)
_diffrn_radiation_wavelength     0.71073
_diffrn_radiation_type           MoK\a
_diffrn_source                   'Incoatec Microfocus'
_diffrn_radiation_monochromator  'multi layered optics'
_diffrn_measurement_device_type  'Bruker D8 QUEST PHOTON 100'
_diffrn_measurement_method       '\f and \w scans'
_diffrn_detector_area_resol_mean 10.4
_diffrn_reflns_number            33821
_diffrn_reflns_av_unetI/netI     0.0265
_diffrn_reflns_av_R_equivalents  0.0264
_diffrn_reflns_limit_h_min       -8
_diffrn_reflns_limit_h_max       8
_diffrn_reflns_limit_k_min       -29
_diffrn_reflns_limit_k_max       29
_diffrn_reflns_limit_l_min       -18
_diffrn_reflns_limit_l_max       18
_diffrn_reflns_theta_min         2.677
_diffrn_reflns_theta_max         24.996
_diffrn_reflns_theta_full        24.996
_diffrn_measured_fraction_theta_max 0.999
_diffrn_measured_fraction_theta_full 0.999
_diffrn_reflns_Laue_measured_fraction_max 0.999
_diffrn_reflns_Laue_measured_fraction_full 0.999
_diffrn_reflns_point_group_measured_fraction_max 0.999
_diffrn_reflns_point_group_measured_fraction_full 0.999
_reflns_number_total             9307
_reflns_number_gt                8876
_reflns_threshold_expression     'I > 2\s(I)'
_reflns_Friedel_coverage         0.949
_reflns_Friedel_fraction_max     0.998
_reflns_Friedel_fraction_full    0.998

_reflns_special_details          
;
 Reflections were merged by SHELXL according to the crystal
 class for the calculation of statistics and refinement.
 
 _reflns_Friedel_fraction is defined as the number of unique
 Friedel pairs measured divided by the number that would be
 possible theoretically, ignoring centric projections and
 systematic absences.
;

_computing_data_collection       'Bruker Apex III'
_computing_cell_refinement       'Bruker SAINT-V 8.34A'
_computing_data_reduction        'Bruker SAINT-V 8.34A'
_computing_structure_solution    'SHELXTL-XT-2014/4 (Bruker AXS, 2014)'
_computing_structure_refinement  'SHELXL-2014/7 (Sheldrick, 2014)'
_computing_molecular_graphics    ?
_computing_publication_material  ?
_refine_special_details          
;
 Hydrogens at water molecules O1 and O2 were found and refined
 isotropically with bond restraints (d = 84 pm).
;
_refine_ls_structure_factor_coef Fsqd
_refine_ls_matrix_type           full
_refine_ls_weighting_scheme      calc
_refine_ls_weighting_details     
'w=1/[\s^2^(Fo^2^)+(0.0414P)^2^+0.6782P] where P=(Fo^2^+2Fc^2^)/3'
_atom_sites_solution_primary     ?
_atom_sites_solution_secondary   ?
_atom_sites_solution_hydrogens   mixed
_refine_ls_hydrogen_treatment    mixed
_refine_ls_extinction_method     'SHELXL-2014/7 (Sheldrick 2014'
_refine_ls_extinction_coef       0.0075(8)
_refine_ls_extinction_expression Fc^*^=kFc[1+0.001xFc^2^\l^3^/sin(2\q)]^-1/4^
_refine_ls_abs_structure_details 
;
 Flack x determined using 4118 quotients [(I+)-(I-)]/[(I+)+(I-)]
 (Parsons, Flack and Wagner, Acta Cryst. B69 (2013) 249-259).
;
_refine_ls_abs_structure_Flack   -0.010(3)
_chemical_absolute_configuration ad
_refine_ls_number_reflns         9307
_refine_ls_number_parameters     670
_refine_ls_number_restraints     5
_refine_ls_R_factor_all          0.0298
_refine_ls_R_factor_gt           0.0272
_refine_ls_wR_factor_ref         0.0706
_refine_ls_wR_factor_gt          0.0693
_refine_ls_goodness_of_fit_ref   1.034
_refine_ls_restrained_S_all      1.034
_refine_ls_shift/su_max          0.001
_refine_ls_shift/su_mean         0.000

loop_
_atom_site_label
_atom_site_type_symbol
_atom_site_fract_x
_atom_site_fract_y
_atom_site_fract_z
_atom_site_U_iso_or_equiv
_atom_site_adp_type
_atom_site_occupancy
_atom_site_site_symmetry_order
_atom_site_calc_flag
_atom_site_refinement_flags_posn
_atom_site_refinement_flags_adp
_atom_site_refinement_flags_occupancy
_atom_site_disorder_assembly
_atom_site_disorder_group
Cu Cu 0.47080(4) 0.44561(2) 0.25544(2) 0.01687(10) Uani 1 1 d . . . . .
N1 N 0.2949(3) 0.50230(10) 0.22514(15) 0.0172(5) Uani 1 1 d . . . . .
N2 N 0.4687(3) 0.42523(9) 0.13340(16) 0.0174(5) Uani 1 1 d . . . . .
N3 N 0.6033(3) 0.38372(10) 0.30310(16) 0.0179(5) Uani 1 1 d . . . . .
N4 N 0.4804(3) 0.47960(9) 0.36951(15) 0.0156(5) Uani 1 1 d . . . . .
N23 N 0.1653(4) 0.71863(11) 0.26800(19) 0.0288(6) Uani 1 1 d . . . . .
H23A H 0.1256 0.7501 0.2464 0.035 Uiso 1 1 calc R U . . .
H23B H 0.1731 0.7131 0.3251 0.035 Uiso 1 1 calc R U . . .
N34 N -0.1931(6) 0.66322(13) 0.0099(2) 0.0505(9) Uani 1 1 d . . . . .
H34A H -0.1633 0.6800 -0.0379 0.061 Uiso 1 1 calc R U . . .
H34B H -0.2058 0.6818 0.0583 0.061 Uiso 1 1 calc R U . . .
N73 N 0.8083(4) 0.47807(13) -0.16804(19) 0.0351(7) Uani 1 1 d . . . . .
H73A H 0.8618 0.4700 -0.2164 0.042 Uiso 1 1 calc R U . . .
H73B H 0.8110 0.5116 -0.1484 0.042 Uiso 1 1 calc R U . . .
N84 N -0.0567(4) 0.27873(12) -0.0391(2) 0.0372(7) Uani 1 1 d . . . . .
H84A H -0.1275 0.2495 -0.0482 0.045 Uiso 1 1 calc R U . . .
H84B H -0.0532 0.3033 -0.0807 0.045 Uiso 1 1 calc R U . . .
N134 N 0.1318(4) 0.26007(12) 0.5496(2) 0.0304(7) Uani 1 1 d . . . . .
H13A H 0.0310 0.2397 0.5551 0.037 Uiso 1 1 calc R U . . .
H13B H 0.1442 0.2913 0.5774 0.037 Uiso 1 1 calc R U . . .
N183 N 0.0716(4) 0.62577(11) 0.54195(18) 0.0256(6) Uani 1 1 d . . . . .
H18A H -0.0303 0.6464 0.5414 0.031 Uiso 1 1 calc R U . . .
H18B H 0.0784 0.5957 0.5730 0.031 Uiso 1 1 calc R U . . .
O23 O 0.2058(4) 0.68445(9) 0.13413(15) 0.0318(5) Uani 1 1 d . . . . .
O34 O -0.2024(4) 0.58255(10) -0.05694(16) 0.0384(6) Uani 1 1 d . . . . .
O73 O 0.7175(5) 0.39289(12) -0.1504(2) 0.0681(11) Uani 1 1 d . . . . .
O84 O 0.0458(4) 0.25286(11) 0.09788(16) 0.0422(6) Uani 1 1 d . . . . .
O134 O 0.2535(3) 0.20014(10) 0.45878(17) 0.0321(6) Uani 1 1 d . . . . .
O174 O 0.1501(4) 0.36465(9) 0.64868(16) 0.0342(6) Uani 1 1 d . . . . .
O175 O 0.0650(3) 0.44580(11) 0.69624(12) 0.0278(4) Uani 1 1 d . . . . .
O183 O 0.2124(3) 0.68211(9) 0.45101(15) 0.0252(5) Uani 1 1 d . . . . .
C1 C 0.2124(4) 0.52952(11) 0.30036(18) 0.0160(6) Uani 1 1 d . . . . .
C1A C 0.0641(4) 0.49075(12) 0.3343(2) 0.0206(6) Uani 1 1 d . . . . .
H1A1 H 0.0071 0.5076 0.3840 0.031 Uiso 1 1 calc R U . . .
H1A2 H -0.0357 0.4833 0.2871 0.031 Uiso 1 1 calc R U . . .
H1A3 H 0.1263 0.4567 0.3535 0.031 Uiso 1 1 calc R U . . .
C2A C -0.0512(4) 0.60277(12) 0.2998(2) 0.0210(6) Uani 1 1 d . . . . .
H2A1 H -0.1478 0.5741 0.2979 0.032 Uiso 1 1 calc R U . . .
H2A2 H -0.0144 0.6126 0.3611 0.032 Uiso 1 1 calc R U . . .
H2A3 H -0.1034 0.6347 0.2679 0.032 Uiso 1 1 calc R U . . .
C2 C 0.1234(4) 0.58240(11) 0.25702(18) 0.0164(6) Uani 1 1 d . . . . .
C3 C 0.0819(4) 0.56523(12) 0.15809(19) 0.0172(6) Uani 1 1 d . . . . .
H3 H 0.1103 0.5965 0.1196 0.021 Uiso 1 1 calc R U . . .
C4 C 0.2300(4) 0.52133(11) 0.14980(19) 0.0166(6) Uani 1 1 d . . . . .
C5 C 0.2891(4) 0.50164(12) 0.06654(18) 0.0192(6) Uani 1 1 d . . . . .
C6 C 0.3913(4) 0.45481(12) 0.06103(18) 0.0177(6) Uani 1 1 d . . . . .
C7 C 0.4537(4) 0.42807(12) -0.02311(19) 0.0199(6) Uani 1 1 d . . . . .
C7A C 0.3090(5) 0.42888(13) -0.1042(2) 0.0270(7) Uani 1 1 d . . . . .
H7A1 H 0.3639 0.4109 -0.1534 0.041 Uiso 1 1 calc R U . . .
H7A2 H 0.1930 0.4098 -0.0909 0.041 Uiso 1 1 calc R U . . .
H7A3 H 0.2777 0.4665 -0.1203 0.041 Uiso 1 1 calc R U . . .
C8 C 0.5046(4) 0.36979(12) 0.01096(19) 0.0195(6) Uani 1 1 d . . . . .
H8 H 0.6221 0.3570 -0.0152 0.023 Uiso 1 1 calc R U . . .
C9 C 0.5487(4) 0.37906(12) 0.10784(19) 0.0189(6) Uani 1 1 d . . . . .
C10 C 0.6483(4) 0.34217(12) 0.1630(2) 0.0216(6) Uani 1 1 d . . . . .
H10 H 0.7060 0.3125 0.1357 0.026 Uiso 1 1 calc R U . . .
C11 C 0.6721(4) 0.34426(12) 0.2537(2) 0.0193(6) Uani 1 1 d . . . . .
C12B C 0.9975(5) 0.32344(16) 0.3189(2) 0.0336(8) Uani 1 1 d . . . . .
H12A H 1.0764 0.2980 0.3555 0.050 Uiso 1 1 calc R U . . .
H12B H 1.0440 0.3253 0.2603 0.050 Uiso 1 1 calc R U . . .
H12C H 1.0046 0.3595 0.3460 0.050 Uiso 1 1 calc R U . . .
C12 C 0.7890(4) 0.30371(12) 0.3109(2) 0.0218(7) Uani 1 1 d . . . . .
C12A C 0.7814(6) 0.24536(13) 0.2756(2) 0.0336(8) Uani 1 1 d . . . . .
H12D H 0.8598 0.2218 0.3158 0.050 Uiso 1 1 calc R U . . .
H12E H 0.6494 0.2325 0.2709 0.050 Uiso 1 1 calc R U . . .
H12F H 0.8304 0.2446 0.2174 0.050 Uiso 1 1 calc R U . . .
C13 C 0.7016(4) 0.31274(12) 0.3995(2) 0.0197(6) Uani 1 1 d . . . . .
H13 H 0.7997 0.3073 0.4501 0.024 Uiso 1 1 calc R U . . .
C14 C 0.6413(4) 0.37200(12) 0.39239(19) 0.0175(6) Uani 1 1 d . . . . .
C15 C 0.6206(4) 0.40724(12) 0.46061(19) 0.0171(6) Uani 1 1 d . . . . .
C16 C 0.5349(4) 0.46093(11) 0.44713(18) 0.0160(6) Uani 1 1 d . . . . .
C17 C 0.5003(4) 0.50232(12) 0.51903(18) 0.0166(6) Uani 1 1 d . . . . .
C17B C 0.6928(4) 0.52819(13) 0.5500(2) 0.0226(7) Uani 1 1 d . . . . .
H17A H 0.6746 0.5549 0.5961 0.034 Uiso 1 1 calc R U . . .
H17B H 0.7811 0.5000 0.5734 0.034 Uiso 1 1 calc R U . . .
H17C H 0.7456 0.5462 0.5004 0.034 Uiso 1 1 calc R U . . .
C18 C 0.3605(4) 0.54396(11) 0.46818(18) 0.0165(6) Uani 1 1 d . . . . .
H18 H 0.2275 0.5329 0.4782 0.020 Uiso 1 1 calc R U . . .
C19 C 0.3883(4) 0.53367(11) 0.37040(18) 0.0149(6) Uani 1 1 d . . . . .
H19 H 0.4786 0.5614 0.3503 0.018 Uiso 1 1 calc R U . . .
C21 C 0.2793(4) 0.62723(11) 0.25919(19) 0.0179(6) Uani 1 1 d . . . . .
H21A H 0.3231 0.6351 0.3212 0.021 Uiso 1 1 calc R U . . .
H21B H 0.3898 0.6131 0.2303 0.021 Uiso 1 1 calc R U . . .
C22 C 0.2133(4) 0.67953(12) 0.2146(2) 0.0222(6) Uani 1 1 d . . . . .
C31 C -0.1167(4) 0.54209(12) 0.1273(2) 0.0228(7) Uani 1 1 d . . . . .
H31A H -0.1023 0.5160 0.0790 0.027 Uiso 1 1 calc R U . . .
H31B H -0.1652 0.5217 0.1767 0.027 Uiso 1 1 calc R U . . .
C32 C -0.2656(4) 0.58479(14) 0.0954(2) 0.0267(7) Uani 1 1 d . . . . .
H32A H -0.3928 0.5676 0.0875 0.032 Uiso 1 1 calc R U . . .
H32B H -0.2700 0.6136 0.1404 0.032 Uiso 1 1 calc R U . . .
C33 C -0.2189(5) 0.60999(13) 0.0092(2) 0.0274(7) Uani 1 1 d . . . . .
C51 C 0.2373(5) 0.53745(14) -0.0130(2) 0.0296(7) Uani 1 1 d . . . . .
H51A H 0.3298 0.5319 -0.0565 0.044 Uiso 1 1 calc R U . . .
H51B H 0.2393 0.5756 0.0053 0.044 Uiso 1 1 calc R U . . .
H51C H 0.1095 0.5280 -0.0389 0.044 Uiso 1 1 calc R U . . .
C71 C 0.6386(5) 0.45759(12) -0.0425(2) 0.0261(7) Uani 1 1 d . . . . .
H71A H 0.6119 0.4970 -0.0466 0.031 Uiso 1 1 calc R U . . .
H71B H 0.7346 0.4520 0.0079 0.031 Uiso 1 1 calc R U . . .
C72 C 0.7246(4) 0.44008(16) -0.1253(2) 0.0305(7) Uani 1 1 d . . . . .
C81 C 0.3478(4) 0.32638(13) -0.0033(2) 0.0233(7) Uani 1 1 d . . . . .
H81A H 0.4031 0.2908 0.0152 0.028 Uiso 1 1 calc R U . . .
H81B H 0.3087 0.3241 -0.0670 0.028 Uiso 1 1 calc R U . . .
C82 C 0.1681(5) 0.33577(13) 0.0456(2) 0.0266(7) Uani 1 1 d . . . . .
H82A H 0.2050 0.3436 0.1083 0.032 Uiso 1 1 calc R U . . .
H82B H 0.0962 0.3673 0.0199 0.032 Uiso 1 1 calc R U . . .
C83 C 0.0450(5) 0.28570(13) 0.0375(2) 0.0251(7) Uani 1 1 d . . . . .
C131 C 0.5270(4) 0.27565(12) 0.4085(2) 0.0212(6) Uani 1 1 d . . . . .
H13C H 0.4310 0.2833 0.3589 0.025 Uiso 1 1 calc R U . . .
H13D H 0.5678 0.2375 0.4031 0.025 Uiso 1 1 calc R U . . .
C132 C 0.4325(5) 0.28161(13) 0.4933(2) 0.0238(7) Uani 1 1 d . . . . .
H13E H 0.3886 0.3195 0.4986 0.029 Uiso 1 1 calc R U . . .
H13F H 0.5279 0.2743 0.5434 0.029 Uiso 1 1 calc R U . . .
C133 C 0.2643(5) 0.24385(13) 0.4995(2) 0.0227(7) Uani 1 1 d . . . . .
C151 C 0.6854(5) 0.38907(13) 0.5530(2) 0.0235(7) Uani 1 1 d . . . . .
H15A H 0.5746 0.3780 0.5832 0.035 Uiso 1 1 calc R U . . .
H15B H 0.7506 0.4191 0.5850 0.035 Uiso 1 1 calc R U . . .
H15C H 0.7731 0.3584 0.5504 0.035 Uiso 1 1 calc R U . . .
C171 C 0.4004(4) 0.47901(12) 0.59682(19) 0.0185(6) Uani 1 1 d . . . . .
H17D H 0.4941 0.4581 0.6352 0.022 Uiso 1 1 calc R U . . .
H17E H 0.3547 0.5094 0.6319 0.022 Uiso 1 1 calc R U . . .
C172 C 0.2313(4) 0.44213(15) 0.56757(17) 0.0221(6) Uani 1 1 d . . . . .
H17F H 0.1329 0.4639 0.5332 0.027 Uiso 1 1 calc R U . . .
H17G H 0.2748 0.4135 0.5285 0.027 Uiso 1 1 calc R U . . .
C173 C 0.1423(4) 0.41548(13) 0.6440(2) 0.0215(7) Uani 1 1 d . . . . .
C181 C 0.3894(4) 0.60271(12) 0.5026(2) 0.0206(7) Uani 1 1 d . . . . .
H18C H 0.4387 0.6008 0.5653 0.025 Uiso 1 1 calc R U . . .
H18D H 0.4896 0.6199 0.4703 0.025 Uiso 1 1 calc R U . . .
C182 C 0.2158(5) 0.64009(13) 0.4957(2) 0.0218(7) Uani 1 1 d . . . . .
O1 O 0.0692(4) 0.55687(11) 0.69525(19) 0.0368(6) Uani 1 1 d D . . . .
H1OA H 0.065(8) 0.5234(11) 0.697(4) 0.08(2) Uiso 1 1 d D . . . .
H1OB H 0.169(5) 0.565(2) 0.727(3) 0.062(16) Uiso 1 1 d D . . . .
O2 O -0.0297(4) 0.32585(10) 0.78365(19) 0.0382(6) Uani 1 1 d D . . . .
H2OB H -0.105(5) 0.3483(15) 0.800(3) 0.046(13) Uiso 1 1 d D . . . .
H2OA H 0.006(7) 0.337(2) 0.737(2) 0.063(16) Uiso 1 1 d D . . . .
N5 N 0.4454(8) 0.6001(2) 0.7606(4) 0.0933(18) Uani 1 1 d . . . . .
C23 C 0.5836(8) 0.6249(2) 0.7596(3) 0.0571(12) Uani 1 1 d . . . . .
C24 C 0.7564(7) 0.6560(2) 0.7558(3) 0.0590(12) Uani 1 1 d . . . . .
H24A H 0.8661 0.6338 0.7771 0.089 Uiso 1 1 calc R U . . .
H24B H 0.7509 0.6884 0.7928 0.089 Uiso 1 1 calc R U . . .
H24C H 0.7696 0.6670 0.6950 0.089 Uiso 1 1 calc R U . . .
N6 N 0.3014(6) 0.21266(17) 0.8127(3) 0.0699(12) Uani 1 1 d . . . . .
C25 C 0.3762(6) 0.24957(17) 0.7883(3) 0.0436(10) Uani 1 1 d . . . . .
C26 C 0.4704(5) 0.29768(17) 0.7590(3) 0.0386(10) Uani 1 1 d . . . . .
H26A H 0.3750 0.3254 0.7416 0.058 Uiso 1 1 calc R U . . .
H26B H 0.5416 0.2885 0.7086 0.058 Uiso 1 1 calc R U . . .
H26C H 0.5585 0.3116 0.8069 0.058 Uiso 1 1 calc R U . . .

loop_
_atom_site_aniso_label
_atom_site_aniso_U_11
_atom_site_aniso_U_22
_atom_site_aniso_U_33
_atom_site_aniso_U_23
_atom_site_aniso_U_13
_atom_site_aniso_U_12
Cu 0.02071(17) 0.01467(17) 0.01543(16) -0.00066(15) 0.00276(12) 0.00337(16)
N1 0.0217(12) 0.0147(12) 0.0155(12) -0.0028(10) 0.0033(10) 0.0023(10)
N2 0.0189(12) 0.0163(12) 0.0175(12) -0.0018(9) 0.0047(10) 0.0007(9)
N3 0.0191(12) 0.0163(12) 0.0188(13) -0.0006(10) 0.0040(10) 0.0011(10)
N4 0.0171(12) 0.0134(12) 0.0167(12) -0.0005(10) 0.0035(10) 0.0025(9)
N23 0.0440(17) 0.0155(14) 0.0280(15) 0.0022(11) 0.0087(13) 0.0047(12)
N34 0.091(3) 0.0260(17) 0.0339(18) 0.0005(14) 0.0009(18) -0.0082(17)
N73 0.0437(17) 0.0352(17) 0.0290(15) -0.0032(13) 0.0185(14) -0.0050(14)
N84 0.0441(18) 0.0292(16) 0.0371(17) -0.0010(13) -0.0045(14) -0.0131(14)
N134 0.0278(15) 0.0278(15) 0.0378(17) -0.0030(13) 0.0147(13) -0.0062(12)
N183 0.0273(15) 0.0205(14) 0.0304(15) 0.0035(12) 0.0114(12) 0.0075(11)
O23 0.0465(15) 0.0233(12) 0.0252(13) 0.0053(10) 0.0008(10) 0.0042(10)
O34 0.0562(16) 0.0295(13) 0.0286(14) 0.0006(11) -0.0004(12) 0.0002(12)
O73 0.104(3) 0.0318(16) 0.079(2) -0.0263(15) 0.072(2) -0.0262(16)
O84 0.0650(18) 0.0332(14) 0.0300(14) 0.0017(12) 0.0133(12) -0.0142(13)
O134 0.0341(13) 0.0242(13) 0.0401(14) -0.0072(11) 0.0148(11) -0.0086(10)
O174 0.0472(14) 0.0203(12) 0.0374(14) 0.0065(10) 0.0176(11) 0.0045(10)
O175 0.0343(11) 0.0261(10) 0.0250(10) 0.0008(12) 0.0139(9) 0.0017(12)
O183 0.0330(12) 0.0187(11) 0.0242(12) -0.0004(10) 0.0043(10) 0.0029(9)
C1 0.0183(14) 0.0158(14) 0.0144(14) -0.0023(11) 0.0034(11) 0.0014(11)
C1A 0.0222(15) 0.0178(15) 0.0216(15) 0.0011(12) 0.0009(12) -0.0043(12)
C2A 0.0204(15) 0.0205(16) 0.0225(16) -0.0037(13) 0.0036(12) -0.0002(12)
C2 0.0174(14) 0.0159(14) 0.0158(14) 0.0003(11) 0.0012(11) 0.0002(12)
C3 0.0199(14) 0.0142(14) 0.0176(15) -0.0008(11) 0.0012(12) 0.0025(12)
C4 0.0182(14) 0.0134(14) 0.0182(15) -0.0015(12) 0.0016(11) -0.0018(11)
C5 0.0232(15) 0.0190(15) 0.0155(14) -0.0006(12) 0.0018(12) 0.0002(12)
C6 0.0191(13) 0.0179(17) 0.0165(13) -0.0014(11) 0.0031(11) -0.0045(12)
C7 0.0238(15) 0.0188(15) 0.0179(14) -0.0024(11) 0.0066(12) -0.0021(11)
C7A 0.0364(18) 0.0227(17) 0.0218(16) -0.0028(12) 0.0019(14) -0.0009(13)
C8 0.0230(15) 0.0179(15) 0.0186(15) -0.0040(12) 0.0081(12) -0.0011(12)
C9 0.0183(14) 0.0186(15) 0.0210(15) -0.0036(12) 0.0079(12) -0.0024(12)
C10 0.0223(15) 0.0167(15) 0.0270(16) -0.0037(12) 0.0082(13) 0.0051(12)
C11 0.0157(14) 0.0177(15) 0.0253(16) 0.0007(12) 0.0070(12) 0.0000(12)
C12B 0.0206(16) 0.043(2) 0.038(2) 0.0118(17) 0.0101(15) 0.0081(15)
C12 0.0214(15) 0.0173(15) 0.0276(16) 0.0058(13) 0.0084(13) 0.0058(12)
C12A 0.050(2) 0.0204(17) 0.0333(19) 0.0048(14) 0.0217(16) 0.0123(15)
C13 0.0184(14) 0.0172(15) 0.0239(16) 0.0053(12) 0.0036(12) 0.0061(12)
C14 0.0126(13) 0.0176(14) 0.0223(15) 0.0044(12) 0.0022(11) 0.0006(11)
C15 0.0129(14) 0.0175(14) 0.0214(15) 0.0017(12) 0.0032(11) -0.0008(11)
C16 0.0103(13) 0.0204(16) 0.0176(14) 0.0002(11) 0.0026(11) -0.0029(10)
C17 0.0158(13) 0.0167(14) 0.0173(14) -0.0016(12) 0.0007(11) -0.0005(11)
C17B 0.0175(15) 0.0223(17) 0.0272(17) -0.0034(14) -0.0024(12) -0.0020(13)
C18 0.0164(14) 0.0167(14) 0.0165(14) -0.0008(12) 0.0018(11) -0.0003(11)
C19 0.0146(14) 0.0126(14) 0.0179(14) -0.0014(11) 0.0030(11) 0.0007(11)
C21 0.0193(15) 0.0149(14) 0.0197(15) 0.0001(12) 0.0029(12) 0.0005(11)
C22 0.0206(15) 0.0171(15) 0.0292(17) 0.0030(13) 0.0034(13) -0.0020(12)
C31 0.0235(16) 0.0199(15) 0.0248(16) 0.0007(13) -0.0005(12) -0.0013(12)
C32 0.0206(16) 0.0269(17) 0.0319(18) -0.0012(14) -0.0008(13) -0.0010(13)
C33 0.0255(17) 0.0236(17) 0.0313(18) 0.0017(14) -0.0078(14) 0.0005(13)
C51 0.0397(19) 0.0316(19) 0.0179(16) 0.0022(14) 0.0056(14) 0.0088(15)
C71 0.0317(16) 0.0213(19) 0.0266(16) -0.0066(12) 0.0101(13) -0.0046(12)
C72 0.0296(15) 0.0310(19) 0.0331(16) -0.0087(17) 0.0143(13) -0.0081(16)
C81 0.0280(16) 0.0212(16) 0.0217(16) -0.0052(13) 0.0079(13) -0.0041(13)
C82 0.0321(17) 0.0232(16) 0.0259(17) -0.0083(14) 0.0095(14) -0.0043(14)
C83 0.0278(17) 0.0243(16) 0.0252(17) -0.0031(14) 0.0128(14) -0.0020(13)
C131 0.0219(15) 0.0147(15) 0.0277(16) 0.0016(12) 0.0058(13) 0.0000(12)
C132 0.0256(17) 0.0187(16) 0.0277(17) -0.0013(14) 0.0059(14) -0.0023(13)
C133 0.0260(17) 0.0241(18) 0.0184(16) 0.0031(14) 0.0035(13) -0.0003(13)
C151 0.0255(16) 0.0215(16) 0.0231(16) -0.0001(13) -0.0003(13) 0.0042(13)
C171 0.0188(14) 0.0222(16) 0.0144(14) -0.0007(12) 0.0014(11) 0.0018(12)
C172 0.0229(14) 0.0267(15) 0.0172(13) 0.0018(16) 0.0047(11) -0.0039(15)
C173 0.0175(15) 0.0256(17) 0.0218(16) 0.0013(13) 0.0040(12) 0.0006(12)
C181 0.0220(16) 0.0196(16) 0.0202(16) -0.0061(13) 0.0026(13) 0.0013(12)
C182 0.0252(17) 0.0187(16) 0.0208(16) -0.0097(14) -0.0016(13) 0.0020(13)
O1 0.0384(15) 0.0306(15) 0.0423(16) 0.0035(12) 0.0081(13) 0.0020(12)
O2 0.0532(17) 0.0219(13) 0.0423(16) 0.0031(12) 0.0194(13) -0.0059(12)
N5 0.082(4) 0.085(4) 0.108(5) -0.023(3) -0.020(3) -0.018(3)
C23 0.069(3) 0.054(3) 0.045(3) -0.010(2) -0.010(2) 0.004(3)
C24 0.070(3) 0.060(3) 0.047(3) 0.007(2) 0.006(2) -0.002(2)
N6 0.076(3) 0.045(2) 0.086(3) 0.019(2) -0.006(2) -0.017(2)
C25 0.041(2) 0.039(2) 0.048(2) -0.0054(19) -0.0100(18) 0.0033(18)
C26 0.033(2) 0.035(2) 0.049(3) -0.0024(17) 0.0082(18) 0.0012(16)

_geom_special_details            
;
 All esds (except the esd in the dihedral angle between two l.s. planes)
 are estimated using the full covariance matrix.  The cell esds are taken
 into account individually in the estimation of esds in distances, angles
 and torsion angles; correlations between esds in cell parameters are only
 used when they are defined by crystal symmetry.  An approximate (isotropic)
 treatment of cell esds is used for estimating esds involving l.s. planes.
;

loop_
_geom_bond_atom_site_label_1
_geom_bond_atom_site_label_2
_geom_bond_distance
_geom_bond_site_symmetry_2
_geom_bond_publ_flag
Cu N1 1.898(2) . ?
Cu N3 1.900(2) . ?
Cu N4 1.929(2) . ?
Cu N2 1.929(2) . ?
N1 C4 1.289(4) . ?
N1 C1 1.491(4) . ?
N2 C9 1.343(4) . ?
N2 C6 1.395(4) . ?
N3 C11 1.346(4) . ?
N3 C14 1.397(4) . ?
N4 C16 1.298(4) . ?
N4 C19 1.483(4) . ?
N23 C22 1.325(4) . ?
N23 H23A 0.8800 . ?
N23 H23B 0.8800 . ?
N34 C33 1.324(5) . ?
N34 H34A 0.8800 . ?
N34 H34B 0.8800 . ?
N73 C72 1.310(5) . ?
N73 H73A 0.8800 . ?
N73 H73B 0.8800 . ?
N84 C83 1.329(4) . ?
N84 H84A 0.8800 . ?
N84 H84B 0.8800 . ?
N134 C133 1.318(4) . ?
N134 H13A 0.8800 . ?
N134 H13B 0.8800 . ?
N183 C182 1.334(4) . ?
N183 H18A 0.8800 . ?
N183 H18B 0.8800 . ?
O23 C22 1.231(4) . ?
O34 C33 1.229(4) . ?
O73 C72 1.224(5) . ?
O84 C83 1.227(4) . ?
O134 C133 1.243(4) . ?
O174 C173 1.256(4) . ?
O175 C173 1.252(4) . ?
O183 C182 1.239(4) . ?
C1 C1A 1.539(4) . ?
C1 C2 1.568(4) . ?
C1 C19 1.569(4) . ?
C1A H1A1 0.9800 . ?
C1A H1A2 0.9800 . ?
C1A H1A3 0.9800 . ?
C2A C2 1.526(4) . ?
C2A H2A1 0.9800 . ?
C2A H2A2 0.9800 . ?
C2A H2A3 0.9800 . ?
C2 C21 1.557(4) . ?
C2 C3 1.572(4) . ?
C3 C4 1.516(4) . ?
C3 C31 1.546(4) . ?
C3 H3 1.0000 . ?
C4 C5 1.455(4) . ?
C5 C6 1.367(4) . ?
C5 C51 1.520(4) . ?
C6 C7 1.541(4) . ?
C7 C7A 1.536(4) . ?
C7 C71 1.543(4) . ?
C7 C8 1.559(4) . ?
C7A H7A1 0.9800 . ?
C7A H7A2 0.9800 . ?
C7A H7A3 0.9800 . ?
C8 C9 1.503(4) . ?
C8 C81 1.540(4) . ?
C8 H8 1.0000 . ?
C9 C10 1.389(4) . ?
C10 C11 1.381(4) . ?
C10 H10 0.9500 . ?
C11 C12 1.523(4) . ?
C12B C12 1.543(5) . ?
C12B H12A 0.9800 . ?
C12B H12B 0.9800 . ?
C12B H12C 0.9800 . ?
C12 C12A 1.536(4) . ?
C12 C13 1.550(4) . ?
C12A H12D 0.9800 . ?
C12A H12E 0.9800 . ?
C12A H12F 0.9800 . ?
C13 C14 1.522(4) . ?
C13 C131 1.548(4) . ?
C13 H13 1.0000 . ?
C14 C15 1.374(4) . ?
C15 C16 1.462(4) . ?
C15 C151 1.512(4) . ?
C16 C17 1.534(4) . ?
C17 C17B 1.537(4) . ?
C17 C171 1.543(4) . ?
C17 C18 1.579(4) . ?
C17B H17A 0.9800 . ?
C17B H17B 0.9800 . ?
C17B H17C 0.9800 . ?
C18 C19 1.543(4) . ?
C18 C181 1.548(4) . ?
C18 H18 1.0000 . ?
C19 H19 1.0000 . ?
C21 C22 1.513(4) . ?
C21 H21A 0.9900 . ?
C21 H21B 0.9900 . ?
C31 C32 1.536(4) . ?
C31 H31A 0.9900 . ?
C31 H31B 0.9900 . ?
C32 C33 1.517(5) . ?
C32 H32A 0.9900 . ?
C32 H32B 0.9900 . ?
C51 H51A 0.9800 . ?
C51 H51B 0.9800 . ?
C51 H51C 0.9800 . ?
C71 C72 1.511(4) . ?
C71 H71A 0.9900 . ?
C71 H71B 0.9900 . ?
C81 C82 1.541(4) . ?
C81 H81A 0.9900 . ?
C81 H81B 0.9900 . ?
C82 C83 1.507(4) . ?
C82 H82A 0.9900 . ?
C82 H82B 0.9900 . ?
C131 C132 1.513(4) . ?
C131 H13C 0.9900 . ?
C131 H13D 0.9900 . ?
C132 C133 1.516(4) . ?
C132 H13E 0.9900 . ?
C132 H13F 0.9900 . ?
C151 H15A 0.9800 . ?
C151 H15B 0.9800 . ?
C151 H15C 0.9800 . ?
C171 C172 1.534(4) . ?
C171 H17D 0.9900 . ?
C171 H17E 0.9900 . ?
C172 C173 1.520(4) . ?
C172 H17F 0.9900 . ?
C172 H17G 0.9900 . ?
C181 C182 1.528(4) . ?
C181 H18C 0.9900 . ?
C181 H18D 0.9900 . ?
O1 H1OA 0.83(3) . ?
O1 H1OB 0.84(3) . ?
O2 H2OB 0.82(3) . ?
O2 H2OA 0.82(3) . ?
N5 C23 1.151(7) . ?
C23 C24 1.444(7) . ?
C24 H24A 0.9800 . ?
C24 H24B 0.9800 . ?
C24 H24C 0.9800 . ?
N6 C25 1.131(6) . ?
C25 C26 1.448(6) . ?
C26 H26A 0.9800 . ?
C26 H26B 0.9800 . ?
C26 H26C 0.9800 . ?

loop_
_geom_angle_atom_site_label_1
_geom_angle_atom_site_label_2
_geom_angle_atom_site_label_3
_geom_angle
_geom_angle_site_symmetry_1
_geom_angle_site_symmetry_3
_geom_angle_publ_flag
N1 Cu N3 166.69(10) . . ?
N1 Cu N4 82.65(10) . . ?
N3 Cu N4 91.42(10) . . ?
N1 Cu N2 90.31(10) . . ?
N3 Cu N2 97.10(10) . . ?
N4 Cu N2 169.22(10) . . ?
C4 N1 C1 113.1(2) . . ?
C4 N1 Cu 131.3(2) . . ?
C1 N1 Cu 115.65(17) . . ?
C9 N2 C6 111.0(2) . . ?
C9 N2 Cu 122.2(2) . . ?
C6 N2 Cu 126.81(19) . . ?
C11 N3 C14 110.5(2) . . ?
C11 N3 Cu 123.6(2) . . ?
C14 N3 Cu 125.91(19) . . ?
C16 N4 C19 113.9(2) . . ?
C16 N4 Cu 130.93(19) . . ?
C19 N4 Cu 114.66(17) . . ?
C22 N23 H23A 120.0 . . ?
C22 N23 H23B 120.0 . . ?
H23A N23 H23B 120.0 . . ?
C33 N34 H34A 120.0 . . ?
C33 N34 H34B 120.0 . . ?
H34A N34 H34B 120.0 . . ?
C72 N73 H73A 120.0 . . ?
C72 N73 H73B 120.0 . . ?
H73A N73 H73B 120.0 . . ?
C83 N84 H84A 120.0 . . ?
C83 N84 H84B 120.0 . . ?
H84A N84 H84B 120.0 . . ?
C133 N134 H13A 120.0 . . ?
C133 N134 H13B 120.0 . . ?
H13A N134 H13B 120.0 . . ?
C182 N183 H18A 120.0 . . ?
C182 N183 H18B 120.0 . . ?
H18A N183 H18B 120.0 . . ?
N1 C1 C1A 107.5(2) . . ?
N1 C1 C2 102.5(2) . . ?
C1A C1 C2 113.6(2) . . ?
N1 C1 C19 102.6(2) . . ?
C1A C1 C19 109.3(2) . . ?
C2 C1 C19 119.8(2) . . ?
C1 C1A H1A1 109.5 . . ?
C1 C1A H1A2 109.5 . . ?
H1A1 C1A H1A2 109.5 . . ?
C1 C1A H1A3 109.5 . . ?
H1A1 C1A H1A3 109.5 . . ?
H1A2 C1A H1A3 109.5 . . ?
C2 C2A H2A1 109.5 . . ?
C2 C2A H2A2 109.5 . . ?
H2A1 C2A H2A2 109.5 . . ?
C2 C2A H2A3 109.5 . . ?
H2A1 C2A H2A3 109.5 . . ?
H2A2 C2A H2A3 109.5 . . ?
C2A C2 C21 110.5(2) . . ?
C2A C2 C1 113.6(2) . . ?
C21 C2 C1 109.0(2) . . ?
C2A C2 C3 114.2(2) . . ?
C21 C2 C3 106.5(2) . . ?
C1 C2 C3 102.5(2) . . ?
C4 C3 C31 108.8(2) . . ?
C4 C3 C2 101.5(2) . . ?
C31 C3 C2 118.7(2) . . ?
C4 C3 H3 109.1 . . ?
C31 C3 H3 109.1 . . ?
C2 C3 H3 109.1 . . ?
N1 C4 C5 123.5(3) . . ?
N1 C4 C3 112.3(2) . . ?
C5 C4 C3 124.2(3) . . ?
C6 C5 C4 121.8(3) . . ?
C6 C5 C51 122.2(3) . . ?
C4 C5 C51 115.9(3) . . ?
C5 C6 N2 124.4(3) . . ?
C5 C6 C7 127.0(3) . . ?
N2 C6 C7 108.5(2) . . ?
C7A C7 C6 116.7(3) . . ?
C7A C7 C71 110.6(3) . . ?
C6 C7 C71 105.3(2) . . ?
C7A C7 C8 113.5(2) . . ?
C6 C7 C8 100.9(2) . . ?
C71 C7 C8 109.0(2) . . ?
C7 C7A H7A1 109.5 . . ?
C7 C7A H7A2 109.5 . . ?
H7A1 C7A H7A2 109.5 . . ?
C7 C7A H7A3 109.5 . . ?
H7A1 C7A H7A3 109.5 . . ?
H7A2 C7A H7A3 109.5 . . ?
C9 C8 C81 109.3(2) . . ?
C9 C8 C7 102.2(2) . . ?
C81 C8 C7 116.8(3) . . ?
C9 C8 H8 109.4 . . ?
C81 C8 H8 109.4 . . ?
C7 C8 H8 109.4 . . ?
N2 C9 C10 125.5(3) . . ?
N2 C9 C8 111.0(3) . . ?
C10 C9 C8 123.3(3) . . ?
C11 C10 C9 126.5(3) . . ?
C11 C10 H10 116.7 . . ?
C9 C10 H10 116.7 . . ?
N3 C11 C10 124.8(3) . . ?
N3 C11 C12 110.8(3) . . ?
C10 C11 C12 124.3(3) . . ?
C12 C12B H12A 109.5 . . ?
C12 C12B H12B 109.5 . . ?
H12A C12B H12B 109.5 . . ?
C12 C12B H12C 109.5 . . ?
H12A C12B H12C 109.5 . . ?
H12B C12B H12C 109.5 . . ?
C11 C12 C12A 114.3(3) . . ?
C11 C12 C12B 107.6(2) . . ?
C12A C12 C12B 109.1(3) . . ?
C11 C12 C13 99.9(2) . . ?
C12A C12 C13 115.9(2) . . ?
C12B C12 C13 109.4(3) . . ?
C12 C12A H12D 109.5 . . ?
C12 C12A H12E 109.5 . . ?
H12D C12A H12E 109.5 . . ?
C12 C12A H12F 109.5 . . ?
H12D C12A H12F 109.5 . . ?
H12E C12A H12F 109.5 . . ?
C14 C13 C131 110.7(2) . . ?
C14 C13 C12 101.8(2) . . ?
C131 C13 C12 111.8(3) . . ?
C14 C13 H13 110.7 . . ?
C131 C13 H13 110.7 . . ?
C12 C13 H13 110.7 . . ?
C15 C14 N3 125.8(3) . . ?
C15 C14 C13 126.8(3) . . ?
N3 C14 C13 107.3(2) . . ?
C14 C15 C16 122.4(3) . . ?
C14 C15 C151 118.5(3) . . ?
C16 C15 C151 119.2(3) . . ?
N4 C16 C15 122.4(3) . . ?
N4 C16 C17 111.4(2) . . ?
C15 C16 C17 126.2(2) . . ?
C16 C17 C17B 107.8(2) . . ?
C16 C17 C171 114.5(2) . . ?
C17B C17 C171 111.5(2) . . ?
C16 C17 C18 102.2(2) . . ?
C17B C17 C18 112.2(2) . . ?
C171 C17 C18 108.3(2) . . ?
C17 C17B H17A 109.5 . . ?
C17 C17B H17B 109.5 . . ?
H17A C17B H17B 109.5 . . ?
C17 C17B H17C 109.5 . . ?
H17A C17B H17C 109.5 . . ?
H17B C17B H17C 109.5 . . ?
C19 C18 C181 117.3(2) . . ?
C19 C18 C17 104.1(2) . . ?
C181 C18 C17 112.5(2) . . ?
C19 C18 H18 107.5 . . ?
C181 C18 H18 107.5 . . ?
C17 C18 H18 107.5 . . ?
N4 C19 C18 104.4(2) . . ?
N4 C19 C1 104.8(2) . . ?
C18 C19 C1 120.8(2) . . ?
N4 C19 H19 108.7 . . ?
C18 C19 H19 108.7 . . ?
C1 C19 H19 108.7 . . ?
C22 C21 C2 114.0(2) . . ?
C22 C21 H21A 108.8 . . ?
C2 C21 H21A 108.8 . . ?
C22 C21 H21B 108.8 . . ?
C2 C21 H21B 108.8 . . ?
H21A C21 H21B 107.7 . . ?
O23 C22 N23 123.5(3) . . ?
O23 C22 C21 121.2(3) . . ?
N23 C22 C21 115.3(3) . . ?
C32 C31 C3 114.8(2) . . ?
C32 C31 H31A 108.6 . . ?
C3 C31 H31A 108.6 . . ?
C32 C31 H31B 108.6 . . ?
C3 C31 H31B 108.6 . . ?
H31A C31 H31B 107.5 . . ?
C33 C32 C31 111.3(3) . . ?
C33 C32 H32A 109.4 . . ?
C31 C32 H32A 109.4 . . ?
C33 C32 H32B 109.4 . . ?
C31 C32 H32B 109.4 . . ?
H32A C32 H32B 108.0 . . ?
O34 C33 N34 122.0(4) . . ?
O34 C33 C32 122.0(3) . . ?
N34 C33 C32 116.0(3) . . ?
C5 C51 H51A 109.5 . . ?
C5 C51 H51B 109.5 . . ?
H51A C51 H51B 109.5 . . ?
C5 C51 H51C 109.5 . . ?
H51A C51 H51C 109.5 . . ?
H51B C51 H51C 109.5 . . ?
C72 C71 C7 115.6(3) . . ?
C72 C71 H71A 108.4 . . ?
C7 C71 H71A 108.4 . . ?
C72 C71 H71B 108.4 . . ?
C7 C71 H71B 108.4 . . ?
H71A C71 H71B 107.4 . . ?
O73 C72 N73 122.1(3) . . ?
O73 C72 C71 121.6(3) . . ?
N73 C72 C71 116.3(3) . . ?
C8 C81 C82 115.9(3) . . ?
C8 C81 H81A 108.3 . . ?
C82 C81 H81A 108.3 . . ?
C8 C81 H81B 108.3 . . ?
C82 C81 H81B 108.3 . . ?
H81A C81 H81B 107.4 . . ?
C83 C82 C81 109.1(3) . . ?
C83 C82 H82A 109.9 . . ?
C81 C82 H82A 109.9 . . ?
C83 C82 H82B 109.9 . . ?
C81 C82 H82B 109.9 . . ?
H82A C82 H82B 108.3 . . ?
O84 C83 N84 122.9(3) . . ?
O84 C83 C82 120.9(3) . . ?
N84 C83 C82 116.2(3) . . ?
C132 C131 C13 115.5(3) . . ?
C132 C131 H13C 108.4 . . ?
C13 C131 H13C 108.4 . . ?
C132 C131 H13D 108.4 . . ?
C13 C131 H13D 108.4 . . ?
H13C C131 H13D 107.5 . . ?
C131 C132 C133 113.4(3) . . ?
C131 C132 H13E 108.9 . . ?
C133 C132 H13E 108.9 . . ?
C131 C132 H13F 108.9 . . ?
C133 C132 H13F 108.9 . . ?
H13E C132 H13F 107.7 . . ?
O134 C133 N134 122.5(3) . . ?
O134 C133 C132 121.1(3) . . ?
N134 C133 C132 116.5(3) . . ?
C15 C151 H15A 109.5 . . ?
C15 C151 H15B 109.5 . . ?
H15A C151 H15B 109.5 . . ?
C15 C151 H15C 109.5 . . ?
H15A C151 H15C 109.5 . . ?
H15B C151 H15C 109.5 . . ?
C172 C171 C17 113.0(2) . . ?
C172 C171 H17D 109.0 . . ?
C17 C171 H17D 109.0 . . ?
C172 C171 H17E 109.0 . . ?
C17 C171 H17E 109.0 . . ?
H17D C171 H17E 107.8 . . ?
C173 C172 C171 113.2(2) . . ?
C173 C172 H17F 108.9 . . ?
C171 C172 H17F 108.9 . . ?
C173 C172 H17G 108.9 . . ?
C171 C172 H17G 108.9 . . ?
H17F C172 H17G 107.8 . . ?
O175 C173 O174 125.3(3) . . ?
O175 C173 C172 117.5(3) . . ?
O174 C173 C172 117.1(3) . . ?
C182 C181 C18 117.3(3) . . ?
C182 C181 H18C 108.0 . . ?
C18 C181 H18C 108.0 . . ?
C182 C181 H18D 108.0 . . ?
C18 C181 H18D 108.0 . . ?
H18C C181 H18D 107.2 . . ?
O183 C182 N183 122.2(3) . . ?
O183 C182 C181 121.4(3) . . ?
N183 C182 C181 116.4(3) . . ?
H1OA O1 H1OB 104(5) . . ?
H2OB O2 H2OA 107(5) . . ?
N5 C23 C24 178.6(6) . . ?
C23 C24 H24A 109.5 . . ?
C23 C24 H24B 109.5 . . ?
H24A C24 H24B 109.5 . . ?
C23 C24 H24C 109.5 . . ?
H24A C24 H24C 109.5 . . ?
H24B C24 H24C 109.5 . . ?
N6 C25 C26 178.4(5) . . ?
C25 C26 H26A 109.5 . . ?
C25 C26 H26B 109.5 . . ?
H26A C26 H26B 109.5 . . ?
C25 C26 H26C 109.5 . . ?
H26A C26 H26C 109.5 . . ?
H26B C26 H26C 109.5 . . ?

loop_
_geom_torsion_atom_site_label_1
_geom_torsion_atom_site_label_2
_geom_torsion_atom_site_label_3
_geom_torsion_atom_site_label_4
_geom_torsion
_geom_torsion_site_symmetry_1
_geom_torsion_site_symmetry_2
_geom_torsion_site_symmetry_3
_geom_torsion_site_symmetry_4
_geom_torsion_publ_flag
N3 Cu N1 C4 -132.5(4) . . . . ?
N4 Cu N1 C4 163.4(3) . . . . ?
N2 Cu N1 C4 -8.4(3) . . . . ?
N3 Cu N1 C1 46.1(5) . . . . ?
N4 Cu N1 C1 -18.00(19) . . . . ?
N2 Cu N1 C1 170.19(19) . . . . ?
C4 N1 C1 C1A 103.8(3) . . . . ?
Cu N1 C1 C1A -75.1(2) . . . . ?
C4 N1 C1 C2 -16.2(3) . . . . ?
Cu N1 C1 C2 164.96(17) . . . . ?
C4 N1 C1 C19 -141.0(2) . . . . ?
Cu N1 C1 C19 40.1(2) . . . . ?
N1 C1 C2 C2A 149.8(2) . . . . ?
C1A C1 C2 C2A 34.1(3) . . . . ?
C19 C1 C2 C2A -97.6(3) . . . . ?
N1 C1 C2 C21 -86.5(3) . . . . ?
C1A C1 C2 C21 157.8(2) . . . . ?
C19 C1 C2 C21 26.1(3) . . . . ?
N1 C1 C2 C3 26.1(3) . . . . ?
C1A C1 C2 C3 -89.6(3) . . . . ?
C19 C1 C2 C3 138.7(2) . . . . ?
C2A C2 C3 C4 -150.0(2) . . . . ?
C21 C2 C3 C4 87.7(2) . . . . ?
C1 C2 C3 C4 -26.7(3) . . . . ?
C2A C2 C3 C31 -30.9(4) . . . . ?
C21 C2 C3 C31 -153.2(2) . . . . ?
C1 C2 C3 C31 92.4(3) . . . . ?
C1 N1 C4 C5 179.7(3) . . . . ?
Cu N1 C4 C5 -1.6(4) . . . . ?
C1 N1 C4 C3 -1.8(3) . . . . ?
Cu N1 C4 C3 176.8(2) . . . . ?
C31 C3 C4 N1 -107.1(3) . . . . ?
C2 C3 C4 N1 18.9(3) . . . . ?
C31 C3 C4 C5 71.4(3) . . . . ?
C2 C3 C4 C5 -162.7(3) . . . . ?
N1 C4 C5 C6 12.4(5) . . . . ?
C3 C4 C5 C6 -165.9(3) . . . . ?
N1 C4 C5 C51 -165.2(3) . . . . ?
C3 C4 C5 C51 16.5(4) . . . . ?
C4 C5 C6 N2 -8.3(5) . . . . ?
C51 C5 C6 N2 169.2(3) . . . . ?
C4 C5 C6 C7 176.6(3) . . . . ?
C51 C5 C6 C7 -5.9(5) . . . . ?
C9 N2 C6 C5 175.3(3) . . . . ?
Cu N2 C6 C5 -5.8(4) . . . . ?
C9 N2 C6 C7 -8.9(3) . . . . ?
Cu N2 C6 C7 170.02(18) . . . . ?
C5 C6 C7 C7A -39.7(4) . . . . ?
N2 C6 C7 C7A 144.6(3) . . . . ?
C5 C6 C7 C71 83.5(4) . . . . ?
N2 C6 C7 C71 -92.2(3) . . . . ?
C5 C6 C7 C8 -163.2(3) . . . . ?
N2 C6 C7 C8 21.1(3) . . . . ?
C7A C7 C8 C9 -149.8(2) . . . . ?
C6 C7 C8 C9 -24.1(3) . . . . ?
C71 C7 C8 C9 86.4(3) . . . . ?
C7A C7 C8 C81 -30.7(4) . . . . ?
C6 C7 C8 C81 95.0(3) . . . . ?
C71 C7 C8 C81 -154.4(2) . . . . ?
C6 N2 C9 C10 175.8(3) . . . . ?
Cu N2 C9 C10 -3.2(4) . . . . ?
C6 N2 C9 C8 -8.4(3) . . . . ?
Cu N2 C9 C8 172.63(18) . . . . ?
C81 C8 C9 N2 -103.0(3) . . . . ?
C7 C8 C9 N2 21.4(3) . . . . ?
C81 C8 C9 C10 73.0(4) . . . . ?
C7 C8 C9 C10 -162.7(3) . . . . ?
N2 C9 C10 C11 4.7(5) . . . . ?
C8 C9 C10 C11 -170.6(3) . . . . ?
C14 N3 C11 C10 176.1(3) . . . . ?
Cu N3 C11 C10 -3.1(4) . . . . ?
C14 N3 C11 C12 -6.9(3) . . . . ?
Cu N3 C11 C12 173.84(19) . . . . ?
C9 C10 C11 N3 -1.2(5) . . . . ?
C9 C10 C11 C12 -177.7(3) . . . . ?
N3 C11 C12 C12A 148.2(3) . . . . ?
C10 C11 C12 C12A -34.8(4) . . . . ?
N3 C11 C12 C12B -90.4(3) . . . . ?
C10 C11 C12 C12B 86.6(4) . . . . ?
N3 C11 C12 C13 23.8(3) . . . . ?
C10 C11 C12 C13 -159.3(3) . . . . ?
C11 C12 C13 C14 -29.4(3) . . . . ?
C12A C12 C13 C14 -152.8(3) . . . . ?
C12B C12 C13 C14 83.3(3) . . . . ?
C11 C12 C13 C131 88.8(3) . . . . ?
C12A C12 C13 C131 -34.6(4) . . . . ?
C12B C12 C13 C131 -158.4(2) . . . . ?
C11 N3 C14 C15 168.3(3) . . . . ?
Cu N3 C14 C15 -12.5(4) . . . . ?
C11 N3 C14 C13 -13.9(3) . . . . ?
Cu N3 C14 C13 165.30(19) . . . . ?
C131 C13 C14 C15 86.7(4) . . . . ?
C12 C13 C14 C15 -154.4(3) . . . . ?
C131 C13 C14 N3 -91.1(3) . . . . ?
C12 C13 C14 N3 27.9(3) . . . . ?
N3 C14 C15 C16 6.7(4) . . . . ?
C13 C14 C15 C16 -170.6(3) . . . . ?
N3 C14 C15 C151 -174.6(3) . . . . ?
C13 C14 C15 C151 8.1(4) . . . . ?
C19 N4 C16 C15 177.1(2) . . . . ?
Cu N4 C16 C15 5.7(4) . . . . ?
C19 N4 C16 C17 -3.9(3) . . . . ?
Cu N4 C16 C17 -175.25(18) . . . . ?
C14 C15 C16 N4 -3.0(4) . . . . ?
C151 C15 C16 N4 178.3(3) . . . . ?
C14 C15 C16 C17 178.1(3) . . . . ?
C151 C15 C16 C17 -0.6(4) . . . . ?
N4 C16 C17 C17B -103.5(3) . . . . ?
C15 C16 C17 C17B 75.5(3) . . . . ?
N4 C16 C17 C171 131.8(3) . . . . ?
C15 C16 C17 C171 -49.2(4) . . . . ?
N4 C16 C17 C18 15.0(3) . . . . ?
C15 C16 C17 C18 -166.0(3) . . . . ?
C16 C17 C18 C19 -19.4(3) . . . . ?
C17B C17 C18 C19 95.9(3) . . . . ?
C171 C17 C18 C19 -140.6(2) . . . . ?
C16 C17 C18 C181 -147.4(2) . . . . ?
C17B C17 C18 C181 -32.1(3) . . . . ?
C171 C17 C18 C181 91.4(3) . . . . ?
C16 N4 C19 C18 -9.4(3) . . . . ?
Cu N4 C19 C18 163.45(17) . . . . ?
C16 N4 C19 C1 -137.3(2) . . . . ?
Cu N4 C19 C1 35.5(3) . . . . ?
C181 C18 C19 N4 142.7(2) . . . . ?
C17 C18 C19 N4 17.7(3) . . . . ?
C181 C18 C19 C1 -99.9(3) . . . . ?
C17 C18 C19 C1 135.1(2) . . . . ?
N1 C1 C19 N4 -45.0(3) . . . . ?
C1A C1 C19 N4 68.9(3) . . . . ?
C2 C1 C19 N4 -157.6(2) . . . . ?
N1 C1 C19 C18 -162.2(2) . . . . ?
C1A C1 C19 C18 -48.3(3) . . . . ?
C2 C1 C19 C18 85.2(3) . . . . ?
C2A C2 C21 C22 -57.6(3) . . . . ?
C1 C2 C21 C22 176.8(2) . . . . ?
C3 C2 C21 C22 66.9(3) . . . . ?
C2 C21 C22 O23 -80.3(4) . . . . ?
C2 C21 C22 N23 99.7(3) . . . . ?
C4 C3 C31 C32 -155.8(3) . . . . ?
C2 C3 C31 C32 88.9(3) . . . . ?
C3 C31 C32 C33 69.4(3) . . . . ?
C31 C32 C33 O34 58.0(4) . . . . ?
C31 C32 C33 N34 -120.7(3) . . . . ?
C7A C7 C71 C72 -50.5(4) . . . . ?
C6 C7 C71 C72 -177.4(3) . . . . ?
C8 C7 C71 C72 75.0(3) . . . . ?
C7 C71 C72 O73 -35.3(5) . . . . ?
C7 C71 C72 N73 145.3(3) . . . . ?
C9 C8 C81 C82 51.0(4) . . . . ?
C7 C8 C81 C82 -64.3(4) . . . . ?
C8 C81 C82 C83 -170.4(3) . . . . ?
C81 C82 C83 O84 100.4(4) . . . . ?
C81 C82 C83 N84 -77.3(4) . . . . ?
C14 C13 C131 C132 -67.4(3) . . . . ?
C12 C13 C131 C132 179.9(3) . . . . ?
C13 C131 C132 C133 -179.1(3) . . . . ?
C131 C132 C133 O134 26.4(4) . . . . ?
C131 C132 C133 N134 -153.3(3) . . . . ?
C16 C17 C171 C172 -44.5(3) . . . . ?
C17B C17 C171 C172 -167.3(3) . . . . ?
C18 C17 C171 C172 68.8(3) . . . . ?
C17 C171 C172 C173 175.4(3) . . . . ?
C171 C172 C173 O175 64.4(4) . . . . ?
C171 C172 C173 O174 -116.6(3) . . . . ?
C19 C18 C181 C182 89.1(3) . . . . ?
C17 C18 C181 C182 -150.2(3) . . . . ?
C18 C181 C182 O183 -118.3(3) . . . . ?
C18 C181 C182 N183 63.4(4) . . . . ?

loop_
_geom_hbond_atom_site_label_D
_geom_hbond_atom_site_label_H
_geom_hbond_atom_site_label_A
_geom_hbond_distance_DH
_geom_hbond_distance_HA
_geom_hbond_distance_DA
_geom_hbond_angle_DHA
_geom_hbond_site_symmetry_A
N23 H23A O2 0.88 2.02 2.896(4) 171.0 2_556
N23 H23B O183 0.88 2.07 2.928(4) 166.5 .
N34 H34A O84 0.88 2.21 2.994(4) 148.2 2
N34 H34B N6 0.88 2.27 3.123(6) 164.3 2_556
N73 H73A O175 0.88 2.12 2.974(4) 161.9 1_654
N73 H73B O34 0.88 2.24 3.088(4) 160.7 1_655
N84 H84A O23 0.88 2.12 2.889(4) 146.3 2_545
N84 H84B O2 0.88 2.16 2.966(4) 151.3 1_554
N134 H13A O183 0.88 2.22 3.093(4) 170.8 2_546
N134 H13B O174 0.88 2.11 2.987(4) 174.8 .
N183 H18A O134 0.88 2.06 2.933(4) 175.3 2_556
N183 H18B O1 0.88 2.10 2.893(4) 149.0 .
C3 H3 O23 1.00 2.28 3.096(4) 138.6 .
C8 H8 O73 1.00 2.40 3.047(4) 122.0 .
O1 H1OA O175 0.83(3) 1.91(3) 2.738(4) 177(6) .
O1 H1OB N5 0.84(3) 2.15(3) 2.950(6) 157(5) .
O2 H2OB O73 0.82(3) 1.87(3) 2.688(4) 173(4) 1_456
O2 H2OA O174 0.82(3) 1.88(3) 2.686(3) 165(5) .
C26 H26A O174 0.98 2.25 3.162(5) 154.1 .
C26 H26C O73 0.98 2.36 3.169(5) 139.4 1_556

_refine_diff_density_max         0.300
_refine_diff_density_min         -0.220
_refine_diff_density_rms         0.041

_shelx_res_file                  
;

    kr19_cu.res created by SHELXL-2014/7


TITL p_a.res in P2(1)
REM Old TITL p in P2(1)

REM SHELXT solution in P2(1)
REM R1 0.078,  Rweak 0.033,  Alpha 0.005,  Orientation as input
REM Flack x =  0.051 ( 0.003 ) from Parsons' quotients
REM Formula found by SHELXT:  C53 N8 O10 Cu

CELL  0.71073   7.0448  24.6484  15.2708   90.000   94.920   90.000
ZERR    2.000   0.0003   0.0012   0.0007    0.000    0.001    0.000
LATT -1
SYMM -X, 1/2+Y, -Z
SFAC C H N O CU
UNIT 98 148 24 20 2
TEMP -90.150
SIZE 0.04 0.08 0.16
L.S. 10
ACTA
OMIT -1 50
EQIV $1 -x, y+1/2, -z+1
HTAB N23 O2_$1
HTAB N23 O183
EQIV $2 -x, y+1/2, -z
HTAB N34 O84_$2
HTAB N34 N6_$1
EQIV $3 x+1, y, z-1
HTAB N73 O175_$3
EQIV $4 x+1, y, z
HTAB N73 O34_$4
EQIV $5 -x, y-1/2, -z
HTAB N84 O23_$5
EQIV $6 x, y, z-1
HTAB N84 O2_$6
EQIV $7 -x, y-1/2, -z+1
HTAB N134 O183_$7
HTAB N134 O174
HTAB N183 O134_$1
HTAB N183 O1
HTAB C3 O23
HTAB C8 O73
HTAB O1 O175
HTAB O1 N5
EQIV $8 x-1, y, z+1
HTAB O2 O73_$8
HTAB O2 O174
HTAB C26 O174
EQIV $9 x, y, z+1
HTAB C26 O73_$9

CONF
BOND $H
LIST 6
FMAP 2
PLAN 10
DFIX 0.84 0.02 O1 H1OA O1 H1OB O2 H2OA O2 H2OB
WGHT    0.041400    0.678200
EXTI    0.007515
FVAR       0.18671
CU    5    0.470799    0.445611    0.255444    11.00000    0.02071    0.01467 =
         0.01543   -0.00066    0.00276    0.00337
N1    3    0.294914    0.502299    0.225142    11.00000    0.02175    0.01469 =
         0.01551   -0.00284    0.00332    0.00232
N2    3    0.468718    0.425231    0.133396    11.00000    0.01887    0.01630 =
         0.01751   -0.00182    0.00471    0.00075
N3    3    0.603329    0.383721    0.303095    11.00000    0.01908    0.01632 =
         0.01881   -0.00060    0.00403    0.00109
N4    3    0.480395    0.479602    0.369511    11.00000    0.01705    0.01342 =
         0.01667   -0.00048    0.00354    0.00248
N23   3    0.165273    0.718634    0.268000    11.00000    0.04402    0.01554 =
         0.02796    0.00220    0.00871    0.00474
AFIX  93
H23A  2    0.125562    0.750133    0.246358    11.00000   -1.20000
H23B  2    0.173113    0.713098    0.325125    11.00000   -1.20000
AFIX   0
N34   3   -0.193124    0.663221    0.009940    11.00000    0.09076    0.02597 =
         0.03394    0.00046    0.00093   -0.00818
AFIX  93
H34A  2   -0.163306    0.679975   -0.037887    11.00000   -1.20000
H34B  2   -0.205842    0.681835    0.058262    11.00000   -1.20000
AFIX   0
N73   3    0.808291    0.478069   -0.168043    11.00000    0.04369    0.03518 =
         0.02901   -0.00317    0.01852   -0.00495
AFIX  93
H73A  2    0.861770    0.470019   -0.216403    11.00000   -1.20000
H73B  2    0.811045    0.511641   -0.148371    11.00000   -1.20000
AFIX   0
N84   3   -0.056673    0.278733   -0.039099    11.00000    0.04408    0.02917 =
         0.03710   -0.00098   -0.00452   -0.01312
AFIX  93
H84A  2   -0.127512    0.249533   -0.048178    11.00000   -1.20000
H84B  2   -0.053175    0.303316   -0.080718    11.00000   -1.20000
AFIX   0
N134  3    0.131833    0.260068    0.549562    11.00000    0.02777    0.02785 =
         0.03776   -0.00296    0.01474   -0.00625
AFIX  93
H13A  2    0.031038    0.239678    0.555129    11.00000   -1.20000
H13B  2    0.144213    0.291286    0.577428    11.00000   -1.20000
AFIX   0
N183  3    0.071618    0.625771    0.541952    11.00000    0.02730    0.02048 =
         0.03042    0.00345    0.01142    0.00747
AFIX  93
H18A  2   -0.030330    0.646438    0.541426    11.00000   -1.20000
H18B  2    0.078441    0.595657    0.573018    11.00000   -1.20000
AFIX   0
O23   4    0.205829    0.684452    0.134130    11.00000    0.04652    0.02327 =
         0.02517    0.00527    0.00080    0.00424
O34   4   -0.202419    0.582548   -0.056936    11.00000    0.05625    0.02949 =
         0.02863    0.00056   -0.00037    0.00019
O73   4    0.717543    0.392894   -0.150427    11.00000    0.10428    0.03180 =
         0.07922   -0.02632    0.07155   -0.02620
O84   4    0.045829    0.252858    0.097878    11.00000    0.06497    0.03320 =
         0.02998    0.00165    0.01334   -0.01419
O134  4    0.253493    0.200144    0.458784    11.00000    0.03412    0.02420 =
         0.04013   -0.00716    0.01482   -0.00857
O174  4    0.150112    0.364653    0.648683    11.00000    0.04718    0.02031 =
         0.03745    0.00645    0.01759    0.00450
O175  4    0.065046    0.445803    0.696243    11.00000    0.03429    0.02609 =
         0.02504    0.00075    0.01390    0.00167
O183  4    0.212380    0.682106    0.451011    11.00000    0.03303    0.01868 =
         0.02419   -0.00036    0.00435    0.00294
C1    1    0.212434    0.529519    0.300360    11.00000    0.01825    0.01576 =
         0.01444   -0.00229    0.00336    0.00142
C1A   1    0.064069    0.490750    0.334328    11.00000    0.02219    0.01775 =
         0.02164    0.00112    0.00090   -0.00430
AFIX  33
H1A1  2    0.007094    0.507568    0.383994    11.00000   -1.50000
H1A2  2   -0.035666    0.483293    0.287113    11.00000   -1.50000
H1A3  2    0.126287    0.456698    0.353510    11.00000   -1.50000
AFIX   0
C2A   1   -0.051175    0.602771    0.299793    11.00000    0.02040    0.02053 =
         0.02246   -0.00366    0.00363   -0.00017
AFIX  33
H2A1  2   -0.147828    0.574103    0.297883    11.00000   -1.50000
H2A2  2   -0.014366    0.612622    0.361077    11.00000   -1.50000
H2A3  2   -0.103429    0.634671    0.267887    11.00000   -1.50000
AFIX   0
C2    1    0.123380    0.582399    0.257020    11.00000    0.01737    0.01590 =
         0.01582    0.00033    0.00119    0.00015
C3    1    0.081887    0.565225    0.158095    11.00000    0.01988    0.01416 =
         0.01760   -0.00076    0.00118    0.00255
AFIX  13
H3    2    0.110290    0.596499    0.119600    11.00000   -1.20000
AFIX   0
C4    1    0.229975    0.521325    0.149799    11.00000    0.01820    0.01342 =
         0.01815   -0.00154    0.00156   -0.00175
C5    1    0.289133    0.501636    0.066537    11.00000    0.02318    0.01900 =
         0.01549   -0.00055    0.00176    0.00020
C6    1    0.391312    0.454813    0.061026    11.00000    0.01913    0.01793 =
         0.01647   -0.00141    0.00314   -0.00455
C7    1    0.453727    0.428065   -0.023115    11.00000    0.02383    0.01880 =
         0.01790   -0.00239    0.00661   -0.00215
C7A   1    0.308990    0.428880   -0.104246    11.00000    0.03641    0.02274 =
         0.02179   -0.00281    0.00189   -0.00089
AFIX  33
H7A1  2    0.363946    0.410855   -0.153393    11.00000   -1.50000
H7A2  2    0.192960    0.409776   -0.090854    11.00000   -1.50000
H7A3  2    0.277701    0.466531   -0.120265    11.00000   -1.50000
AFIX   0
C8    1    0.504608    0.369791    0.010958    11.00000    0.02304    0.01792 =
         0.01861   -0.00404    0.00810   -0.00110
AFIX  13
H8    2    0.622060    0.356981   -0.015159    11.00000   -1.20000
AFIX   0
C9    1    0.548733    0.379057    0.107835    11.00000    0.01827    0.01859 =
         0.02096   -0.00358    0.00786   -0.00237
C10   1    0.648347    0.342172    0.163030    11.00000    0.02225    0.01671 =
         0.02697   -0.00372    0.00817    0.00506
AFIX  43
H10   2    0.705968    0.312517    0.135686    11.00000   -1.20000
AFIX   0
C11   1    0.672084    0.344264    0.253690    11.00000    0.01573    0.01766 =
         0.02531    0.00074    0.00702    0.00001
C12B  1    0.997538    0.323437    0.318924    11.00000    0.02059    0.04343 =
         0.03800    0.01178    0.01006    0.00815
AFIX  33
H12A  2    1.076419    0.298032    0.355548    11.00000   -1.50000
H12B  2    1.044049    0.325297    0.260330    11.00000   -1.50000
H12C  2    1.004650    0.359516    0.345971    11.00000   -1.50000
AFIX   0
C12   1    0.788980    0.303708    0.310936    11.00000    0.02145    0.01734 =
         0.02756    0.00575    0.00839    0.00584
C12A  1    0.781443    0.245359    0.275569    11.00000    0.05032    0.02042 =
         0.03329    0.00483    0.02171    0.01227
AFIX  33
H12D  2    0.859756    0.221820    0.315807    11.00000   -1.50000
H12E  2    0.649377    0.232460    0.270913    11.00000   -1.50000
H12F  2    0.830388    0.244557    0.217417    11.00000   -1.50000
AFIX   0
C13   1    0.701594    0.312738    0.399527    11.00000    0.01843    0.01722 =
         0.02386    0.00533    0.00357    0.00612
AFIX  13
H13   2    0.799740    0.307290    0.450057    11.00000   -1.20000
AFIX   0
C14   1    0.641337    0.371997    0.392388    11.00000    0.01264    0.01755 =
         0.02228    0.00444    0.00215    0.00060
C15   1    0.620586    0.407243    0.460611    11.00000    0.01286    0.01751 =
         0.02137    0.00165    0.00316   -0.00081
C16   1    0.534855    0.460934    0.447125    11.00000    0.01027    0.02044 =
         0.01760    0.00024    0.00257   -0.00287
C17   1    0.500253    0.502325    0.519031    11.00000    0.01584    0.01665 =
         0.01732   -0.00161    0.00073   -0.00054
C17B  1    0.692819    0.528194    0.550044    11.00000    0.01748    0.02233 =
         0.02725   -0.00344   -0.00239   -0.00204
AFIX  33
H17A  2    0.674585    0.554884    0.596145    11.00000   -1.50000
H17B  2    0.781081    0.499955    0.573415    11.00000   -1.50000
H17C  2    0.745607    0.546242    0.500353    11.00000   -1.50000
AFIX   0
C18   1    0.360498    0.543965    0.468178    11.00000    0.01640    0.01665 =
         0.01648   -0.00078    0.00180   -0.00032
AFIX  13
H18   2    0.227484    0.532913    0.478157    11.00000   -1.20000
AFIX   0
C19   1    0.388271    0.533667    0.370402    11.00000    0.01456    0.01260 =
         0.01788   -0.00143    0.00300    0.00069
AFIX  13
H19   2    0.478581    0.561408    0.350304    11.00000   -1.20000
AFIX   0
C21   1    0.279343    0.627229    0.259185    11.00000    0.01933    0.01492 =
         0.01967    0.00012    0.00292    0.00046
AFIX  23
H21A  2    0.323140    0.635141    0.321205    11.00000   -1.20000
H21B  2    0.389804    0.613126    0.230283    11.00000   -1.20000
AFIX   0
C22   1    0.213273    0.679534    0.214561    11.00000    0.02058    0.01707 =
         0.02915    0.00300    0.00343   -0.00199
C31   1   -0.116658    0.542088    0.127344    11.00000    0.02347    0.01985 =
         0.02477    0.00073   -0.00051   -0.00133
AFIX  23
H31A  2   -0.102337    0.516021    0.079030    11.00000   -1.20000
H31B  2   -0.165165    0.521714    0.176653    11.00000   -1.20000
AFIX   0
C32   1   -0.265552    0.584788    0.095386    11.00000    0.02064    0.02690 =
         0.03188   -0.00123   -0.00085   -0.00103
AFIX  23
H32A  2   -0.392832    0.567570    0.087506    11.00000   -1.20000
H32B  2   -0.270028    0.613550    0.140413    11.00000   -1.20000
AFIX   0
C33   1   -0.218861    0.609988    0.009194    11.00000    0.02552    0.02363 =
         0.03127    0.00175   -0.00782    0.00046
C51   1    0.237333    0.537448   -0.012950    11.00000    0.03971    0.03162 =
         0.01795    0.00223    0.00560    0.00876
AFIX 137
H51A  2    0.329772    0.531889   -0.056545    11.00000   -1.50000
H51B  2    0.239277    0.575576    0.005298    11.00000   -1.50000
H51C  2    0.109549    0.527971   -0.038859    11.00000   -1.50000
AFIX   0
C71   1    0.638643    0.457592   -0.042525    11.00000    0.03168    0.02126 =
         0.02662   -0.00663    0.01011   -0.00460
AFIX  23
H71A  2    0.611909    0.496985   -0.046581    11.00000   -1.20000
H71B  2    0.734557    0.451953    0.007924    11.00000   -1.20000
AFIX   0
C72   1    0.724606    0.440084   -0.125350    11.00000    0.02956    0.03096 =
         0.03312   -0.00870    0.01431   -0.00806
C81   1    0.347781    0.326377   -0.003316    11.00000    0.02802    0.02123 =
         0.02167   -0.00521    0.00794   -0.00408
AFIX  23
H81A  2    0.403106    0.290839    0.015180    11.00000   -1.20000
H81B  2    0.308740    0.324080   -0.067047    11.00000   -1.20000
AFIX   0
C82   1    0.168067    0.335771    0.045580    11.00000    0.03205    0.02318 =
         0.02592   -0.00833    0.00948   -0.00429
AFIX  23
H82A  2    0.204967    0.343553    0.108338    11.00000   -1.20000
H82B  2    0.096217    0.367314    0.019934    11.00000   -1.20000
AFIX   0
C83   1    0.045030    0.285704    0.037469    11.00000    0.02777    0.02427 =
         0.02515   -0.00307    0.01283   -0.00197
C131  1    0.526989    0.275655    0.408538    11.00000    0.02188    0.01466 =
         0.02767    0.00164    0.00583   -0.00005
AFIX  23
H13C  2    0.430999    0.283260    0.358853    11.00000   -1.20000
H13D  2    0.567754    0.237451    0.403124    11.00000   -1.20000
AFIX   0
C132  1    0.432482    0.281610    0.493348    11.00000    0.02562    0.01866 =
         0.02771   -0.00134    0.00586   -0.00230
AFIX  23
H13E  2    0.388620    0.319540    0.498573    11.00000   -1.20000
H13F  2    0.527899    0.274347    0.543406    11.00000   -1.20000
AFIX   0
C133  1    0.264293    0.243848    0.499471    11.00000    0.02597    0.02409 =
         0.01844    0.00308    0.00353   -0.00027
C151  1    0.685421    0.389075    0.552951    11.00000    0.02553    0.02149 =
         0.02314   -0.00006   -0.00034    0.00423
AFIX 137
H15A  2    0.574559    0.377988    0.583231    11.00000   -1.50000
H15B  2    0.750636    0.419112    0.585017    11.00000   -1.50000
H15C  2    0.773083    0.358351    0.550444    11.00000   -1.50000
AFIX   0
C171  1    0.400374    0.479010    0.596820    11.00000    0.01883    0.02219 =
         0.01436   -0.00073    0.00141    0.00183
AFIX  23
H17D  2    0.494110    0.458066    0.635226    11.00000   -1.20000
H17E  2    0.354711    0.509389    0.631865    11.00000   -1.20000
AFIX   0
C172  1    0.231250    0.442125    0.567570    11.00000    0.02289    0.02668 =
         0.01723    0.00185    0.00474   -0.00395
AFIX  23
H17F  2    0.132873    0.463850    0.533202    11.00000   -1.20000
H17G  2    0.274831    0.413501    0.528465    11.00000   -1.20000
AFIX   0
C173  1    0.142301    0.415482    0.643965    11.00000    0.01752    0.02564 =
         0.02181    0.00129    0.00400    0.00058
C181  1    0.389450    0.602714    0.502639    11.00000    0.02197    0.01963 =
         0.02021   -0.00608    0.00264    0.00132
AFIX  23
H18C  2    0.438702    0.600790    0.565257    11.00000   -1.20000
H18D  2    0.489637    0.619858    0.470317    11.00000   -1.20000
AFIX   0
C182  1    0.215832    0.640092    0.495652    11.00000    0.02523    0.01872 =
         0.02078   -0.00971   -0.00158    0.00202
O1    4    0.069243    0.556874    0.695245    11.00000    0.03839    0.03064 =
         0.04226    0.00353    0.00809    0.00198
H1OA  2    0.065288    0.523436    0.697265    11.00000    0.08363
H1OB  2    0.168809    0.564886    0.727433    11.00000    0.06223
O2    4   -0.029668    0.325849    0.783647    11.00000    0.05323    0.02189 =
         0.04226    0.00306    0.01942   -0.00590
H2OB  2   -0.104735    0.348288    0.800291    11.00000    0.04629
H2OA  2    0.006147    0.337161    0.737101    11.00000    0.06339
N5    3    0.445368    0.600127    0.760644    11.00000    0.08188    0.08510 =
         0.10820   -0.02263   -0.02002   -0.01843
C23   1    0.583577    0.624930    0.759552    11.00000    0.06924    0.05450 =
         0.04495   -0.01027   -0.01001    0.00420
C24   1    0.756433    0.656028    0.755802    11.00000    0.07039    0.05994 =
         0.04690    0.00712    0.00553   -0.00199
AFIX 137
H24A  2    0.866113    0.633778    0.777091    11.00000   -1.50000
H24B  2    0.750868    0.688372    0.792814    11.00000   -1.50000
H24C  2    0.769615    0.667035    0.694955    11.00000   -1.50000
AFIX   0
N6    3    0.301388    0.212664    0.812730    11.00000    0.07638    0.04505 =
         0.08586    0.01913   -0.00615   -0.01715
C25   1    0.376238    0.249569    0.788275    11.00000    0.04144    0.03884 =
         0.04816   -0.00537   -0.00995    0.00328
C26   1    0.470429    0.297676    0.758954    11.00000    0.03287    0.03454 =
         0.04905   -0.00238    0.00816    0.00122
AFIX 137
H26A  2    0.374955    0.325438    0.741584    11.00000   -1.50000
H26B  2    0.541580    0.288537    0.708558    11.00000   -1.50000
H26C  2    0.558484    0.311602    0.806880    11.00000   -1.50000

AFIX   0
HKLF 4

REM  p_a.res in P2(1)
REM R1 =  0.0272 for    8876 Fo > 4sig(Fo)  and  0.0298 for all    9307 data
REM    670 parameters refined using      5 restraints

END

WGHT      0.0414      0.6782

REM Highest difference peak  0.300,  deepest hole -0.220,  1-sigma level  0.041
Q1    1  -0.3602  0.1847  0.0629  11.00000  0.05    0.30
Q2    1   0.8422  0.3882 -0.1012  11.00000  0.05    0.29
Q3    1   0.1798  0.4379 -0.0836  11.00000  0.05    0.22
Q4    1   0.4320  0.4323  0.1766  11.00000  0.05    0.21
Q5    1   0.4038  0.4433  0.0119  11.00000  0.05    0.20
Q6    1   0.4759  0.3978 -0.0067  11.00000  0.05    0.19
Q7    1   0.3178  0.6427  0.8567  11.00000  0.05    0.18
Q8    1  -0.3305  0.5885 -0.0593  11.00000  0.05    0.17
Q9    1   0.2723  0.6121  0.7984  11.00000  0.05    0.17
Q10   1   0.4427  0.5215  0.4946  11.00000  0.05    0.17
;
_shelx_res_checksum              94624

_shelx_hkl_file                  
;
   1   0   0  227.59    5.66
   1   0   0  225.23    5.63
  -1   0   0  226.98    5.65
   2   0   0   33.84    0.93
   2   0   0   33.13    1.00
   2   0   0   33.70    0.95
   3   0   0   81.82    2.18
  -3   0   0   80.42    2.25
   4   0   0  117.99    3.15
  -4   0   0  121.78    3.32
   4   0   0  120.91    3.21
   4   0   0  121.42    3.32
   5   0   0    6.41    0.48
   5   0   0    6.09    0.69
   5   0   0    6.64    0.47
   6   0   0    0.29    0.31
   6   0   0    0.83    0.32
   6   0   0    0.29    0.51
   7   0   0   28.87    1.15
   7   0   0   28.94    1.23
   8   0   0    0.70    0.55
   8   0   0    0.63    0.46
   1  -1   0  114.14    2.88
   1  -1   0  115.37    2.90
  -1  -1   0  115.41    2.92
  -1  -1   0  114.25    2.88
   1   1   0  117.82    2.95
   1   1   0  119.39    3.00
  -1   1   0  116.33    2.95
   2  -1   0   24.56    0.77
   2  -1   0   24.30    0.73
  -2  -1   0   24.33    0.80
  -2  -1   0   24.94    0.71
   2   1   0   25.74    0.74
  -2   1   0   26.66    0.76
   2   1   0   25.80    0.82
  -2   1   0   23.83    0.81
   3  -1   0  145.99    4.11
  -3  -1   0  164.59    4.19
   3  -1   0  165.45    4.09
   3  -1   0  160.06    4.20
   3   1   0  160.98    4.19
   3   1   0  157.70    4.16
   3   1   0  168.73    4.29
  -3   1   0  163.96    4.25
   4  -1   0   27.25    0.90
   4  -1   0   26.59    0.85
   4  -1   0   26.82    1.01
  -4  -1   0   26.10    1.02
   4   1   0   27.52    0.90
   4   1   0   28.97    1.07
   4   1   0   28.20    0.95
   5  -1   0   56.13    1.86
  -5  -1   0   56.62    1.85
   5  -1   0   54.70    1.69
   5  -1   0   57.45    1.64
   5   1   0   56.12    1.90
   5   1   0   58.33    1.74
   5   1   0   57.29    1.68
   6  -1   0   29.82    1.12
   6  -1   0   30.54    1.08
   6  -1   0   28.67    1.39
   6   1   0   25.48    1.34
   6   1   0   26.21    1.02
   6   1   0   26.83    1.07
   7  -1   0    3.79    0.51
   7  -1   0    4.00    0.48
   7   1   0    3.73    0.50
   7   1   0    4.73    0.56
   8  -1   0    8.25    1.01
   8  -1   0   10.42    0.83
   8   1   0   12.49    1.04
   8   1   0   13.81    0.94
  -1  -2   0  851.78   21.67
   1  -2   0  851.70   21.67
   1   2   0  846.52   21.23
  -1   2   0  817.71   21.18
  -2  -2   0  432.01   11.04
   2  -2   0  444.37   11.01
  -2  -2   0  447.76   10.96
  -2   2   0  434.86   10.68
   2   2   0  418.81   10.67
   2   2   0  435.60   10.76
   3  -2   0   26.45    0.90
  -3  -2   0   26.12    0.93
   3  -2   0   26.29    0.82
  -3  -2   0   26.31    0.81
   3   2   0   34.45    1.05
   3   2   0   33.24    1.01
  -3   2   0   35.44    1.04
   3   2   0   34.51    1.15
   4  -2   0    2.30    0.34
   4  -2   0    2.15    0.26
   4  -2   0    2.44    0.30
  -4  -2   0    2.60    0.38
   4   2   0    3.30    0.36
   4   2   0    3.70    0.42
   4   2   0    3.92    0.33
   5  -2   0   67.20    1.90
   5  -2   0   67.66    2.12
  -5  -2   0   65.79    2.14
   5  -2   0   68.15    1.96
   5   2   0   68.84    2.03
   5   2   0   69.06    2.20
   5   2   0   67.26    1.96
   6  -2   0   54.57    2.03
   6  -2   0   57.35    1.72
   6  -2   0   58.96    1.80
   6   2   0   54.47    1.75
   6   2   0   54.30    1.69
   7  -2   0    6.05    0.66
   7  -2   0    5.43    0.58
   7   2   0    5.85    0.79
   7   2   0    6.65    0.75
   8  -2   0    1.06    0.58
   8  -2   0    1.87    0.49
   8   2   0    0.46    0.57
   8   2   0    1.74    0.49
   0  -3   0    0.02    0.04
   0  -3   0    0.05    0.04
   0  -3   0    0.03    0.04
   0  -3   0    0.00    0.04
   0   3   0    0.04    0.04
   0   3   0    0.10    0.05
   0   3   0    0.04    0.04
  -1  -3   0  181.81    4.66
   1  -3   0  187.88    4.61
   1  -3   0  185.13    4.61
   1  -3   0  179.59    4.60
   1  -3   0  186.43    4.60
  -1  -3   0  186.86    4.63
   1   3   0  191.99    4.83
   1   3   0  189.93    4.80
  -1   3   0  193.04    4.76
  -1   3   0  189.00    4.78
  -1   3   0  193.09    4.75
   2  -3   0  304.31    7.59
   2  -3   0  308.97    7.60
   2  -3   0  306.33    7.66
  -2  -3   0  314.14    7.68
  -2  -3   0  307.49    7.76
   2  -3   0  300.45    7.69
  -2   3   0  322.73    8.07
   2   3   0  323.51    8.16
   2   3   0  323.57    8.08
   3  -3   0   15.77    0.45
   3  -3   0   16.30    0.56
  -3  -3   0   15.70    0.67
   3  -3   0   15.73    0.65
   3  -3   0   15.83    0.45
  -3  -3   0   16.46    0.58
   3   3   0   20.24    0.68
   3   3   0   20.61    0.81
  -3   3   0   20.06    0.69
   4  -3   0  128.54    3.34
  -4  -3   0  125.60    3.49
  -4  -3   0  120.70    3.41
   4  -3   0  129.07    3.44
   4  -3   0  126.37    3.28
   4   3   0  119.15    3.18
  -4   3   0  119.73    3.20
   4   3   0  117.60    3.22
   4   3   0  123.03    3.36
   5  -3   0   59.50    1.76
   5  -3   0   60.59    1.93
   5  -3   0   59.18    1.70
  -5  -3   0   58.43    1.95
   5   3   0   63.09    1.85
   5   3   0   62.93    1.65
   5   3   0   64.19    2.10
   5   3   0   64.38    1.92
   6  -3   0   16.69    1.11
   6  -3   0   17.14    0.76
   6  -3   0   17.42    0.83
  -6  -3   0   16.53    1.05
   6   3   0   15.73    0.84
   6   3   0   15.18    0.54
   6   3   0   16.24    0.78
   7  -3   0   35.42    1.39
   7  -3   0   36.50    1.30
   7   3   0   31.46    0.98
   7   3   0   33.48    1.35
   7   3   0   33.53    1.28
   8  -3   0    7.70    0.94
   8  -3   0   10.75    0.85
   8   3   0   10.92    1.02
   8   3   0    8.70    0.87
   0  -4   0   24.72    0.70
   0  -4   0   24.90    0.68
   0  -4   0   24.66    0.70
   0  -4   0   25.20    0.70
   0   4   0   31.51    0.87
   0   4   0   31.56    0.87
   0   4   0   32.41    0.87
   1  -4   0  359.77    8.97
  -1  -4   0  367.84    9.00
  -1  -4   0  356.98    9.02
   1   4   0  360.11    8.88
  -1   4   0  359.44    8.81
  -1   4   0  355.21    8.82
   1   4   0  347.03    8.84
   2  -4   0   30.38    0.91
  -2  -4   0   31.81    0.93
   2  -4   0   30.93    0.85
  -2  -4   0   31.28    1.00
   2  -4   0   31.91    0.86
  -2   4   0   40.54    1.08
   2   4   0   38.34    1.17
   2   4   0   36.33    1.17
  -3  -4   0  187.36    4.92
   3  -4   0  192.33    4.85
  -3  -4   0  192.93    4.80
   3  -4   0  185.05    4.78
   3  -4   0  181.87    4.68
   3  -4   0  184.46    4.68
   3   4   0  186.74    4.86
   3   4   0  192.62    4.99
  -3   4   0  190.22    4.85
   4  -4   0   88.90    2.29
  -4  -4   0   88.18    2.61
   4  -4   0   91.07    2.55
   4  -4   0   89.93    2.45
  -4  -4   0   92.42    2.46
   4  -4   0   89.00    2.30
   4   4   0   93.49    2.55
   4   4   0   90.49    2.70
  -4   4   0   97.59    2.57
   5  -4   0   10.83    0.77
  -5  -4   0   10.03    0.74
   5  -4   0   10.34    0.53
   5  -4   0   10.20    0.39
   5  -4   0   10.33    0.57
   5   4   0   12.40    0.46
   5   4   0   12.18    0.66
   5   4   0   12.47    0.87
   5   4   0   12.30    0.61
   6  -4   0    0.51    0.50
  -6  -4   0    1.15    0.48
   6  -4   0    0.83    0.31
   6  -4   0    1.31    0.35
   6   4   0    1.50    0.35
   6   4   0    0.61    0.36
   6   4   0    1.27    0.24
   7  -4   0    0.80    0.40
   7  -4   0    1.12    0.43
   7  -4   0    0.50    0.31
   7   4   0    1.34    0.25
   7   4   0    1.40    0.43
   7   4   0    0.96    0.47
   8  -4   0   -0.09    0.51
   8  -4   0   -0.66    0.41
   8   4   0   -0.13    0.85
   8   4   0    0.99    0.57
   0  -5   0    0.38    0.10
   0  -5   0    0.53    0.11
   0  -5   0    0.44    0.09
   0   5   0    0.42    0.09
   0   5   0    0.38    0.09
   0   5   0    0.37    0.09
   0   5   0    0.46    0.10
   1  -5   0  137.72    3.53
   1  -5   0  142.24    3.53
   1  -5   0  139.04    3.53
  -1  -5   0  143.71    3.56
  -1  -5   0  136.57    3.58
   1  -5   0  136.15    3.53
  -1   5   0  144.96    3.65
  -1   5   0  139.78    3.64
   1   5   0  142.71    3.65
   1   5   0  141.56    3.67
  -1   5   0  150.84    3.64
  -1   5   0  141.97    3.66
   1   5   0  146.40    3.70
   2  -5   0  144.51    3.66
   2  -5   0  142.46    3.62
   2  -5   0  142.26    3.63
  -2  -5   0  144.34    3.76
  -2  -5   0  148.53    3.70
   2  -5   0  137.52    3.68
  -2   5   0  147.65    3.79
  -2   5   0  145.19    3.72
  -2   5   0  147.90    3.72
   2   5   0  147.05    3.82
   2   5   0  155.91    3.90
   3  -5   0   54.06    1.54
   3  -5   0   52.37    1.47
   3  -5   0   50.07    1.39
  -3  -5   0   54.13    1.63
   3  -5   0   52.51    1.41
  -3  -5   0   52.18    1.50
   3   5   0   51.47    1.49
  -3   5   0   52.35    1.48
   3   5   0   52.78    1.62
   4  -5   0    8.00    0.56
  -4  -5   0    8.44    0.61
   4  -5   0    7.23    0.34
   4  -5   0    7.80    0.44
  -4  -5   0    7.72    0.49
   4  -5   0    7.20    0.34
   4   5   0   11.59    0.54
  -4   5   0   10.72    0.56
   4   5   0   11.38    0.74
   5  -5   0   41.16    1.32
  -5  -5   0   41.67    1.52
   5  -5   0   42.61    1.48
  -5  -5   0   42.23    1.34
   5  -5   0   37.87    1.24
   5  -5   0   41.97    1.27
  -5   5   0   44.60    1.42
   5   5   0   45.25    1.46
   5   5   0   40.84    1.23
   5   5   0   42.50    1.64
   5   5   0   43.89    1.39
   6  -5   0   48.35    1.35
  -6  -5   0   47.80    1.84
   6  -5   0   49.96    1.58
   6  -5   0   47.13    1.81
   6  -5   0   48.48    1.51
   6   5   0   43.57    1.27
   6   5   0   43.13    1.55
   6   5   0   45.02    1.48
   7  -5   0   16.32    0.93
   7  -5   0   17.01    0.65
   7  -5   0   16.35    0.86
   7   5   0   17.16    0.68
   7   5   0   16.64    1.15
   7   5   0   16.91    0.97
   8  -5   0    5.07    0.67
   8  -5   0    6.31    0.75
   8   5   0    6.25    0.67
   8   5   0    3.74    0.97
   0  -6   0  157.17    4.04
   0  -6   0  159.63    4.00
   0  -6   0  158.89    4.03
   0   6   0  164.41    4.15
   0   6   0  161.18    4.14
   0   6   0  163.87    4.14
   0   6   0  163.78    4.15
   1  -6   0  100.61    2.54
  -1  -6   0   98.26    2.56
   1  -6   0   96.33    2.54
   1  -6   0   98.87    2.54
   1  -6   0   94.70    2.54
   1   6   0  103.19    2.64
   1   6   0   99.35    2.64
  -1   6   0  100.04    2.61
   1   6   0  100.20    2.63
  -1   6   0  103.06    2.59
   1   6   0   95.02    2.65
  -1   6   0  103.30    2.60
  -1   6   0  100.25    2.60
  -2  -6   0  688.52   17.26
   2  -6   0  680.97   17.15
  -2  -6   0  697.27   17.19
   2  -6   0  701.08   17.15
   2   6   0  689.91   17.44
   2   6   0  714.99   17.52
   3  -6   0   52.31    1.42
   3  -6   0   54.27    1.52
  -3  -6   0   52.07    1.62
   3  -6   0   52.22    1.46
   3  -6   0   52.82    1.47
  -3  -6   0   51.87    1.52
   3  -6   0   46.25    1.53
  -3   6   0   48.78    1.42
   3   6   0   48.97    1.56
   3   6   0   50.34    1.45
   4  -6   0   74.35    1.98
   4  -6   0   75.38    2.09
   4  -6   0   77.04    2.18
  -4  -6   0   75.22    2.11
  -4  -6   0   71.86    2.25
   4  -6   0   75.32    1.99
   4   6   0   83.41    2.49
   4   6   0   83.71    2.32
  -4   6   0   85.11    2.31
   4   6   0   80.48    2.19
   5  -6   0   26.04    0.97
  -5  -6   0   26.45    1.19
   5  -6   0   26.18    1.11
   5  -6   0   26.02    0.82
  -5  -6   0   27.13    1.01
  -5   6   0   23.41    0.94
   5   6   0   22.19    1.15
   5   6   0   22.77    0.75
   5   6   0   22.75    0.89
   6  -6   0   10.00    0.49
   6  -6   0   11.24    0.65
   6  -6   0   10.20    0.67
   6  -6   0   10.54    0.92
   6   6   0   13.86    0.83
   6   6   0   12.51    0.57
   6   6   0   13.58    0.78
   7  -6   0    3.04    0.49
   7  -6   0    2.32    0.43
   7  -6   0    2.12    0.28
   7  -6   0    1.90    0.46
  -7  -6   0    1.40    0.64
   7   6   0    2.55    0.32
   7   6   0    3.02    0.66
   7   6   0    1.95    0.48
   8  -6   0    2.89    0.66
   8   6   0    2.89    0.68
   8   6   0    3.20    0.58
   0  -7   0    0.44    0.13
   0  -7   0    0.48    0.11
   0  -7   0    0.48    0.14
   0   7   0    0.48    0.13
   0   7   0    0.33    0.11
   0   7   0    0.46    0.13
   1  -7   0   16.62    0.56
   1  -7   0   16.05    0.55
  -1  -7   0   16.33    0.59
   1  -7   0   16.25    0.57
  -1  -7   0   16.12    0.58
   1  -7   0   16.49    0.56
   1   7   0   16.09    0.59
   1   7   0   15.34    0.56
  -1   7   0   14.99    0.56
  -1   7   0   13.56    0.68
  -1   7   0   15.97    0.53
  -1   7   0   15.60    0.53
   1   7   0   14.79    0.54
   1   7   0   16.11    0.57
   2  -7   0  111.46    2.93
   2  -7   0  113.15    2.91
  -2  -7   0  111.02    3.03
   2  -7   0  111.39    2.92
   2  -7   0  111.09    2.92
  -2  -7   0  115.13    2.97
  -2   7   0  119.20    3.01
  -2   7   0  115.47    3.02
   2   7   0  118.17    3.06
   2   7   0  118.28    3.11
  -2   7   0  117.90    3.06
   3  -7   0  315.15    7.90
   3  -7   0  308.36    7.86
   3  -7   0  323.22    7.93
   3  -7   0  313.22    7.91
  -3  -7   0  314.74    7.95
  -3  -7   0  312.55    8.06
   3  -7   0  306.81    7.85
   3   7   0  315.50    8.02
   3   7   0  311.09    7.91
   3   7   0  308.43    7.82
  -4  -7   0   46.50    1.45
   4  -7   0   47.33    1.42
  -4  -7   0   45.82    1.58
   4  -7   0   46.18    1.31
   4  -7   0   47.75    1.49
   4  -7   0   47.39    1.33
  -4   7   0   44.04    1.34
   4   7   0   42.23    1.24
   4   7   0   42.99    1.36
   4   7   0   43.27    1.54
   5  -7   0    2.16    0.25
  -5  -7   0    1.44    0.45
   5  -7   0    2.43    0.34
   5  -7   0    2.52    0.35
   5  -7   0    2.90    0.46
  -5  -7   0    2.66    0.39
   5   7   0    2.10    0.26
   5   7   0    2.46    0.36
   5   7   0    1.77    0.56
  -5   7   0    2.58    0.38
  -6  -7   0   44.43    1.59
   6  -7   0   45.87    1.53
   6  -7   0   46.57    1.46
   6  -7   0   46.36    1.50
  -6  -7   0   44.76    1.82
   6  -7   0   45.81    1.34
   6  -7   0   45.57    1.73
   6   7   0   50.14    1.65
   6   7   0   51.10    1.73
   6   7   0   49.90    1.48
   7  -7   0   18.08    0.96
   7  -7   0   18.14    0.90
   7  -7   0   17.93    1.02
  -7  -7   0   16.15    1.23
   7  -7   0   16.66    0.75
   7   7   0   13.55    0.98
   7   7   0   15.24    0.73
   7   7   0   15.83    0.98
   8  -7   0   15.29    1.12
   8   7   0   12.51    1.06
   8   7   0   11.56    1.07
   0  -8   0  103.38    2.73
   0  -8   0  104.53    2.72
   0  -8   0  102.17    2.68
   0   8   0  101.83    2.77
   0   8   0  109.99    2.79
   0   8   0  105.57    2.77
   1  -8   0    2.62    0.26
  -1  -8   0    3.20    0.28
   1  -8   0    3.55    0.28
  -1  -8   0    3.43    0.30
   1  -8   0    3.33    0.27
   1  -8   0    2.77    0.24
   1   8   0    5.85    0.33
  -1   8   0    5.46    0.32
   1   8   0    5.85    0.34
  -1   8   0    5.67    0.32
   1   8   0    5.75    0.34
  -1   8   0    5.70    0.32
  -1   8   0    6.16    0.32
   1   8   0    6.12    0.37
   2  -8   0   24.88    0.79
  -2  -8   0   24.09    0.85
   2  -8   0   23.64    0.76
   2  -8   0   24.56    0.79
  -2  -8   0   23.85    0.87
   2  -8   0   23.52    0.77
   2   8   0   30.37    1.02
  -2   8   0   29.43    0.93
   2   8   0   28.77    0.95
   2   8   0   30.15    0.92
  -2   8   0   31.47    0.89
  -2   8   0   28.90    0.92
  -3  -8   0   43.41    1.45
   3  -8   0   44.41    1.30
  -3  -8   0   44.30    1.35
   3  -8   0   42.79    1.25
   3  -8   0   43.98    1.30
   3  -8   0   43.88    1.28
  -3   8   0   41.17    1.10
   3   8   0   40.37    1.19
  -3   8   0   40.28    1.10
  -3   8   0   41.36    1.24
   3   8   0   40.98    1.27
   3   8   0   40.57    1.39
   4  -8   0   38.46    1.15
   4  -8   0   37.97    1.21
   4  -8   0   39.50    1.23
   4  -8   0   37.97    1.16
  -4  -8   0   37.90    1.42
   4  -8   0   40.13    1.30
  -4  -8   0   39.19    1.28
  -4   8   0   36.01    1.16
   4   8   0   34.76    1.36
   4   8   0   35.79    1.19
   4   8   0   34.65    1.07
   5  -8   0    1.77    0.26
  -5  -8   0    1.74    0.45
   5  -8   0    2.17    0.31
   5  -8   0    1.72    0.31
  -5  -8   0    1.58    0.38
   5  -8   0    1.63    0.42
   5   8   0    1.81    0.28
  -5   8   0    2.11    0.37
   5   8   0    2.20    0.57
   5   8   0    2.51    0.37
  -6  -8   0    9.28    0.80
  -6  -8   0    9.49    0.93
   6  -8   0    8.73    0.62
   6  -8   0   10.01    0.91
   6  -8   0    8.79    0.54
   6  -8   0    9.51    0.70
   6  -8   0    8.10    0.67
  -6   8   0    8.07    0.81
   6   8   0    9.15    0.81
   6   8   0    9.15    0.71
   6   8   0    9.67    0.58
   7  -8   0    2.68    0.45
  -7  -8   0    3.55    0.79
   7  -8   0    3.18    0.50
   7  -8   0    2.47    0.36
   7  -8   0    3.01    0.54
   7   8   0    2.71    0.37
   7   8   0    2.96    0.59
   7   8   0    2.37    0.50
   8  -8   0    0.25    0.57
   8   8   0    0.67    0.61
   0  -9   0    0.17    0.14
   0  -9   0    0.14    0.14
   0  -9   0    0.13    0.15
   0   9   0   -0.09    0.12
   0   9   0    0.05    0.11
   0   9   0    0.02    0.14
   0   9   0   -0.02    0.11
   1  -9   0   65.89    1.79
   1  -9   0   63.18    1.78
   1  -9   0   65.08    1.78
  -1  -9   0   62.67    1.80
  -1   9   0   62.78    1.71
  -1   9   0   61.36    1.71
   1   9   0   64.59    1.74
  -1   9   0   62.27    1.70
   1   9   0   60.69    1.72
   1   9   0   59.91    1.73
  -1   9   0   60.23    1.71
   2  -9   0   62.99    1.80
  -2  -9   0   64.50    1.90
   2  -9   0   65.45    1.80
   2  -9   0   63.25    1.79
  -2  -9   0   67.34    1.86
   2  -9   0   65.73    1.81
   2   9   0   57.23    1.64
  -2   9   0   60.64    1.61
   2   9   0   60.33    1.69
  -2   9   0   59.05    1.66
  -2   9   0   58.54    1.62
   2   9   0   60.62    1.74
  -2   9   0   52.44    1.71
   3  -9   0   38.11    1.14
   3  -9   0   37.98    1.18
  -3  -9   0   37.71    1.24
   3  -9   0   38.38    1.16
  -3  -9   0   38.47    1.34
  -3   9   0   42.29    1.29
  -3   9   0   43.50    1.18
  -3   9   0   42.05    1.19
   3   9   0   43.26    1.34
   3   9   0   42.96    1.44
   3   9   0   42.40    1.26
   4  -9   0   32.17    1.03
   4  -9   0   33.48    1.10
   4  -9   0   32.47    1.14
   4  -9   0   30.53    1.06
   4  -9   0   33.72    1.09
  -4  -9   0   34.54    1.17
  -4  -9   0   33.83    1.31
   4   9   0   31.54    1.10
   4   9   0   31.22    1.01
  -4   9   0   31.33    1.08
   4   9   0   31.88    1.28
   5  -9   0   39.59    1.21
  -5  -9   0   38.20    1.37
   5  -9   0   39.55    1.28
   5  -9   0   38.95    1.42
   5  -9   0   39.66    1.32
  -5  -9   0   38.25    1.54
   5   9   0   37.54    1.18
   5   9   0   36.94    1.28
  -5   9   0   36.46    1.29
   5   9   0   33.33    1.54
   6  -9   0    0.98    0.35
   6  -9   0    0.83    0.36
   6  -9   0    0.37    0.48
  -6  -9   0    0.19    0.43
   6  -9   0    0.24    0.27
  -6  -9   0    1.21    0.48
   6   9   0    0.74    0.30
   6   9   0    1.13    0.38
  -6   9   0    0.41    0.45
   7  -9   0   11.21    0.69
   7  -9   0   11.10    0.88
   7  -9   0   10.55    0.78
  -7  -9   0   10.59    1.15
   7  -9   0   10.71    0.86
   7   9   0    7.63    0.68
   7   9   0    8.72    0.94
   7   9   0    8.98    0.85
   8  -9   0   30.05    1.45
   8   9   0   28.56    1.47
   8   9   0   29.23    1.42
   0 -10   0   57.29    1.60
   0 -10   0   59.50    1.68
   0 -10   0   57.59    1.66
   0  10   0   57.93    1.69
   0  10   0   61.19    1.96
   0  10   0   59.54    1.70
   0  10   0   61.33    1.70
   1 -10   0    1.82    0.24
  -1 -10   0    2.78    0.30
  -1 -10   0    2.73    0.29
   1 -10   0    2.31    0.28
   1  10   0    1.15    0.20
  -1  10   0    1.27    0.21
  -1  10   0    1.43    0.19
  -1  10   0    1.43    0.19
   1  10   0    1.40    0.24
   1  10   0    0.97    0.20
   1  10   0    1.29    0.22
  -2 -10   0   83.48    2.39
   2 -10   0   83.03    2.30
  -2 -10   0   85.68    2.36
   2 -10   0   87.02    2.32
   2 -10   0   81.90    2.29
   2  10   0   94.35    2.62
  -2  10   0   94.76    2.59
   2  10   0   97.46    2.66
   2  10   0   99.32    2.66
  -2  10   0   91.82    2.53
   2  10   0   95.16    2.58
  -2  10   0   96.31    2.57
  -2  10   0   94.07    2.55
  -3 -10   0   68.91    2.00
   3 -10   0   68.00    1.91
  -3 -10   0   68.11    2.09
   3 -10   0   68.71    1.93
   3 -10   0   68.79    1.93
   3 -10   0   68.18    1.94
  -3  10   0   75.17    2.16
  -3  10   0   80.24    2.20
   3  10   0   80.00    2.19
   3  10   0   79.39    2.34
  -3  10   0   80.54    2.09
   3  10   0   78.53    2.25
  -4 -10   0    8.68    0.60
   4 -10   0    8.98    0.57
   4 -10   0    8.59    0.50
   4 -10   0    7.93    0.48
   4 -10   0    7.36    0.50
  -4 -10   0    8.11    0.70
   4 -10   0    8.31    0.53
  -4  10   0    5.05    0.50
   4  10   0    5.02    0.49
   4  10   0    4.96    0.43
   4  10   0    5.92    0.63
   5 -10   0    9.43    0.61
   5 -10   0    9.05    0.55
  -5 -10   0    9.53    0.85
  -5 -10   0    9.15    0.76
   5 -10   0    9.41    0.61
   5 -10   0    9.78    0.73
   5  10   0    8.74    0.68
   5  10   0    9.50    0.59
  -5  10   0    8.18    0.66
   6 -10   0    4.46    0.54
  -6 -10   0    4.03    0.62
   6 -10   0    5.89    0.63
   6 -10   0    4.82    0.65
  -6 -10   0    3.72    0.66
   6 -10   0    5.27    0.51
   6  10   0    4.40    0.44
  -6  10   0    3.63    0.58
   6  10   0    4.28    0.53
   7 -10   0    9.31    0.71
   7 -10   0    8.61    0.84
   7 -10   0    8.56    0.97
  -7 -10   0    7.03    0.93
   7 -10   0    8.85    0.80
   7  10   0    8.77    0.99
   7  10   0   10.01    0.76
   7  10   0    9.51    0.90
   8 -10   0    2.74    0.68
  -8 -10   0    1.39    0.78
   8  10   0    2.29    0.62
   8  10   0    1.19    0.69
   0 -11   0   -0.17    0.16
   0 -11   0    0.08    0.12
   0 -11   0    0.20    0.17
   0  11   0   -0.06    0.12
   0  11   0   -0.09    0.16
   0  11   0   -0.03    0.16
   0  11   0   -0.12    0.15
  -1 -11   0  170.10    4.46
   1 -11   0  168.53    4.44
  -1 -11   0  170.52    4.46
   1 -11   0  174.00    4.44
  -1  11   0  174.01    4.40
  -1  11   0  168.71    4.39
   1  11   0  165.55    4.40
   1  11   0  168.74    4.43
  -1  11   0  173.24    4.38
   1  11   0  166.26    4.41
  -1  11   0  164.01    4.38
   2 -11   0   24.06    0.85
   2 -11   0   24.79    0.88
  -2 -11   0   23.87    0.93
   2 -11   0   25.54    0.87
   2 -11   0   24.39    0.85
  -2 -11   0   24.70    0.91
   2  11   0   21.06    0.82
   2  11   0   23.84    0.89
  -2  11   0   21.51    0.76
   2  11   0   22.23    0.80
  -2  11   0   20.90    0.79
  -2  11   0   21.45    0.77
   2  11   0   21.78    0.86
  -2  11   0   20.27    0.82
   3 -11   0    4.89    0.43
   3 -11   0    5.69    0.44
  -3 -11   0    4.87    0.49
   3 -11   0    5.01    0.41
   3 -11   0    5.10    0.41
  -3 -11   0    5.10    0.54
   3  11   0    5.06    0.56
   3  11   0    5.79    0.44
  -3  11   0    6.09    0.45
  -3  11   0    5.83    0.37
  -3  11   0    6.03    0.40
   3  11   0    6.88    0.49
   4 -11   0   53.51    1.60
   4 -11   0   51.61    1.57
   4 -11   0   52.92    1.61
  -4 -11   0   53.70    1.84
   4 -11   0   54.27    1.64
  -4 -11   0   52.65    1.70
  -4  11   0   49.34    1.54
   4  11   0   46.83    1.71
   4  11   0   49.13    1.48
   4  11   0   50.11    1.58
  -4  11   0   48.53    1.28
   5 -11   0   18.57    0.91
   5 -11   0   19.70    0.81
  -5 -11   0   17.56    1.06
  -5 -11   0   19.84    1.00
   5 -11   0   18.61    0.82
   5 -11   0   18.09    0.85
   5  11   0   20.59    0.93
   5  11   0   18.93    0.83
  -5  11   0   19.57    0.93
   6 -11   0    3.45    0.63
   6 -11   0    3.58    0.42
   6 -11   0    3.15    0.50
  -6 -11   0    3.36    0.64
  -6 -11   0    3.50    0.67
   6 -11   0    3.67    0.47
  -6  11   0    2.06    0.53
   6  11   0    1.11    0.35
   6  11   0    1.25    0.46
   7 -11   0    4.87    0.49
  -7 -11   0    3.07    0.78
   7 -11   0    4.81    0.52
   7 -11   0    4.62    0.63
   7  11   0    4.01    0.48
   7  11   0    4.18    0.64
   7  11   0    3.82    0.72
   0 -12   0  204.94    5.23
   0 -12   0  202.20    5.24
   0 -12   0  197.32    5.16
   0  12   0  205.38    5.20
   0  12   0  194.53    5.18
   0  12   0  199.12    5.18
   0  12   0  201.13    5.20
   1 -12   0  154.63    3.97
  -1 -12   0  148.05    3.97
  -1 -12   0  152.73    3.99
   1 -12   0  146.69    3.97
  -1  12   0  155.07    4.17
   1  12   0  158.22    4.20
  -1  12   0  162.77    4.17
   1  12   0  162.76    4.23
   1  12   0  155.19    4.20
  -1  12   0  159.76    4.19
  -1  12   0  161.07    4.19
   2 -12   0   62.57    1.81
   2 -12   0   62.82    1.82
   2 -12   0   60.41    1.80
  -2 -12   0   63.78    1.90
  -2 -12   0   63.48    1.87
  -2  12   0   68.82    2.02
   2  12   0   69.91    2.08
   2  12   0   70.60    2.06
  -2  12   0   70.81    1.99
  -2  12   0   71.81    1.98
   2  12   0   71.70    2.08
   2  12   0   70.12    2.03
  -2  12   0   71.78    2.00
   3 -12   0   55.19    1.67
  -3 -12   0   57.31    1.84
  -3 -12   0   57.86    1.76
   3 -12   0   55.97    1.69
   3 -12   0   56.73    1.67
   3  12   0   53.75    1.74
  -3  12   0   53.96    1.61
  -3  12   0   54.08    1.56
   3  12   0   54.30    1.69
  -3  12   0   54.44    1.54
   3  12   0   53.36    1.63
   3  12   0   53.27    1.75
   4 -12   0   29.88    1.07
   4 -12   0   29.68    1.03
   4 -12   0   29.94    1.07
   4 -12   0   30.33    1.07
  -4 -12   0   29.02    1.18
  -4 -12   0   30.47    1.30
   4  12   0   26.05    1.21
  -4  12   0   26.31    0.82
  -4  12   0   27.62    0.81
   4  12   0   26.96    0.99
   4  12   0   28.96    1.09
  -4  12   0   27.40    1.04
   5 -12   0    2.45    0.46
   5 -12   0    2.77    0.43
   5 -12   0    2.54    0.38
  -5 -12   0    2.42    0.54
   5 -12   0    2.74    0.37
  -5 -12   0    2.01    0.48
   5  12   0    3.76    0.49
  -5  12   0    3.52    0.48
   5  12   0    2.39    0.36
   6 -12   0    3.67    0.47
   6 -12   0    2.76    0.62
   6 -12   0    3.12    0.50
   6 -12   0    3.05    0.43
  -6 -12   0    3.37    0.61
  -6  12   0    1.57    0.53
   6  12   0    2.23    0.48
   6  12   0    2.00    0.40
   7 -12   0    7.26    0.88
   7 -12   0    6.21    0.74
  -7 -12   0    5.70    0.83
   7  12   0    7.60    0.77
   7  12   0    7.06    0.81
   7  12   0    8.01    0.83
   0 -13   0   -0.24    0.19
   0 -13   0    0.33    0.21
   0 -13   0   -0.01    0.13
   0  13   0    0.26    0.22
   0  13   0    0.29    0.20
   0  13   0   -0.05    0.19
   0  13   0    0.16    0.19
   1 -13   0   20.12    0.79
  -1 -13   0   19.87    0.78
   1 -13   0   18.90    0.78
  -1 -13   0   20.64    0.82
  -1  13   0   18.56    0.74
   1  13   0   17.85    0.79
   1  13   0   16.99    0.74
  -1  13   0   18.36    0.75
   1  13   0   17.61    0.76
   1  13   0   19.30    0.78
  -1  13   0   18.12    0.73
  -1  13   0   18.53    0.75
   2 -13   0   14.74    0.67
  -2 -13   0   14.85    0.74
  -2 -13   0   15.10    0.76
   2 -13   0   16.36    0.68
   2  13   0   16.07    0.74
  -2  13   0   15.65    0.69
   2  13   0   15.50    0.72
  -2  13   0   15.83    0.66
   2  13   0   15.45    0.78
  -2  13   0   16.15    0.70
  -2  13   0   16.32    0.68
   2  13   0   16.86    0.77
   3 -13   0    2.74    0.33
   3 -13   0    3.67    0.41
   3 -13   0    3.29    0.37
  -3 -13   0    4.17    0.51
  -3 -13   0    4.22    0.53
   3  13   0    1.53    0.29
   3  13   0    2.05    0.44
  -3  13   0    1.75    0.29
   3  13   0    1.59    0.32
  -3  13   0    2.59    0.34
  -3  13   0    2.46    0.28
   3  13   0    1.73    0.38
   4 -13   0   55.74    1.74
   4 -13   0   57.29    1.72
  -4 -13   0   57.41    1.96
  -4 -13   0   55.94    1.84
   4 -13   0   57.63    1.74
  -4  13   0   56.66    1.75
   4  13   0   54.33    1.95
   4  13   0   56.42    1.73
   4  13   0   57.53    1.82
  -4  13   0   54.81    1.71
  -4  13   0   57.99    1.55
  -5 -13   0   16.40    1.05
   5 -13   0   17.26    0.90
   5 -13   0   16.41    0.85
   5 -13   0   15.03    0.78
   5 -13   0   17.52    0.84
   5  13   0   16.85    0.89
   5  13   0   15.38    0.80
  -5  13   0   15.38    0.91
   6 -13   0   31.74    1.28
  -6 -13   0   30.44    1.50
   6 -13   0   30.99    1.19
   6 -13   0   30.68    1.22
   6 -13   0   30.11    1.40
  -6  13   0   22.60    1.21
   6  13   0   24.04    1.19
   6  13   0   25.68    1.08
   7 -13   0    7.58    0.93
   7 -13   0    8.27    0.79
  -7 -13   0    5.86    0.91
   7  13   0    6.20    0.75
   7  13   0    7.35    0.83
   0 -14   0   85.48    2.42
   0 -14   0   84.38    2.42
   0 -14   0   85.58    2.35
   0  14   0   94.42    2.71
   0  14   0   96.32    2.71
   0  14   0   97.08    2.71
   0  14   0  100.49    2.71
   1 -14   0   85.41    2.42
   1 -14   0   87.48    2.40
  -1 -14   0   82.82    2.40
  -1 -14   0   84.04    2.43
  -1  14   0   86.53    2.42
  -1  14   0   87.86    2.44
  -1  14   0   86.17    2.42
   1  14   0   88.95    2.45
   1  14   0   86.32    2.48
  -1  14   0   85.30    2.44
   1  14   0   83.10    2.44
   1  14   0   83.59    2.44
   2 -14   0   22.94    0.90
  -2 -14   0   23.07    0.96
  -2 -14   0   24.66    0.98
   2 -14   0   23.42    0.91
  -2  14   0   16.28    0.72
  -2  14   0   16.65    0.74
  -2  14   0   16.96    0.71
   2  14   0   16.49    0.77
   2  14   0   17.44    0.81
   2  14   0   17.09    0.83
  -2  14   0   16.50    0.73
   2  14   0   17.10    0.76
  -3 -14   0   67.01    2.15
   3 -14   0   67.13    2.00
  -3 -14   0   67.07    2.07
   3 -14   0   67.56    1.98
   3  14   0   61.09    1.99
   3  14   0   62.45    1.89
  -3  14   0   60.43    1.82
  -3  14   0   64.03    1.80
   3  14   0   61.17    1.93
   3  14   0   63.48    2.01
  -3  14   0   61.83    1.86
  -4 -14   0   41.47    1.53
  -4 -14   0   42.63    1.63
   4 -14   0   41.54    1.40
   4 -14   0   42.27    1.43
   4 -14   0   43.53    1.42
   4  14   0   36.95    1.52
   4  14   0   41.79    1.45
   4  14   0   36.49    1.62
  -4  14   0   41.26    1.22
   4  14   0   39.05    1.36
  -4  14   0   41.27    1.38
   5 -14   0   48.56    1.57
  -5 -14   0   45.50    1.76
  -5 -14   0   49.69    1.87
   5 -14   0   48.06    1.59
   5 -14   0   48.17    1.63
   5 -14   0   48.65    1.62
  -5  14   0   40.14    1.51
   5  14   0   43.00    1.45
   5  14   0   42.20    1.54
  -6 -14   0    0.99    0.56
   6 -14   0    1.45    0.48
   6 -14   0   -0.13    0.44
   6 -14   0    1.05    0.36
   6 -14   0    0.19    0.57
  -6  14   0    1.04    0.53
   6  14   0    0.34    0.39
   7 -14   0    4.46    0.64
  -7 -14   0    2.42    0.79
   7  14   0    3.66    0.58
   7  14   0    4.34    0.68
   0 -15   0    0.08    0.23
   0 -15   0    0.03    0.18
   0 -15   0   -0.07    0.21
   0  15   0    0.17    0.22
   0  15   0   -0.17    0.25
   0  15   0    0.23    0.19
   0  15   0    0.57    0.26
   1 -15   0   34.72    1.09
  -1 -15   0   36.42    1.22
   1 -15   0   34.46    1.20
  -1 -15   0   35.92    1.25
   1 -15   0   34.87    1.22
   1  15   0   33.38    1.20
  -1  15   0   34.53    1.19
  -1  15   0   35.44    1.19
   1  15   0   35.00    1.24
  -1  15   0   33.50    1.18
   1  15   0   33.49    1.20
  -1  15   0   34.58    1.19
   1  15   0   35.44    1.21
  -2 -15   0    5.68    0.53
   2 -15   0    5.55    0.54
  -2 -15   0    5.72    0.59
   2 -15   0    5.52    0.49
  -2  15   0    6.53    0.53
   2  15   0    6.47    0.55
  -2  15   0    6.34    0.55
   2  15   0    6.43    0.58
   2  15   0    5.21    0.61
   2  15   0    6.16    0.56
  -2  15   0    5.71    0.51
  -2  15   0    6.47    0.56
  -3 -15   0   19.77    0.98
   3 -15   0   20.64    0.88
   3 -15   0   21.88    0.90
  -3 -15   0   21.01    1.03
  -3  15   0   19.85    0.81
   3  15   0   18.96    1.00
   3  15   0   20.83    0.90
  -3  15   0   20.27    0.89
  -3  15   0   20.72    0.87
   3  15   0   19.92    0.95
   3  15   0   21.55    1.07
   4 -15   0   16.87    0.83
  -4 -15   0   14.02    0.97
  -4 -15   0   15.89    1.01
   4 -15   0   17.89    0.86
  -4  15   0   20.77    0.77
  -4  15   0   20.18    0.80
  -4  15   0   19.21    0.96
   4  15   0   18.60    0.91
   4  15   0   19.83    1.30
   4  15   0   20.18    1.27
   4  15   0   20.52    0.98
  -5 -15   0   20.25    1.23
   5 -15   0   21.96    1.00
   5 -15   0   19.98    0.97
   5 -15   0   20.19    0.96
   5 -15   0   20.28    0.99
  -5  15   0   16.05    0.99
   5  15   0   17.17    0.88
   5  15   0   15.54    0.99
   6 -15   0   21.31    1.10
   6 -15   0   22.97    1.13
  -6 -15   0   20.91    1.37
   6 -15   0   18.63    1.21
   6  15   0   19.72    1.04
   6  15   0   20.66    1.17
  -7 -15   0   17.46    1.43
   7 -15   0   19.77    1.26
   7  15   0   15.26    1.09
   7  15   0   13.85    1.18
   0 -16   0  107.09    2.89
   0 -16   0  104.61    2.99
   0 -16   0  105.09    2.98
   0  16   0  102.68    2.92
   0  16   0  107.23    2.94
   0  16   0  101.95    2.93
   0  16   0  104.19    2.93
   1 -16   0    9.67    0.61
   1 -16   0    9.10    0.50
  -1 -16   0    9.83    0.68
   1 -16   0    9.64    0.61
  -1 -16   0    9.29    0.60
  -1  16   0    9.32    0.61
  -1  16   0   10.02    0.60
   1  16   0    9.91    0.71
   1  16   0    9.86    0.64
   1  16   0   10.14    0.68
   1  16   0   10.61    0.64
  -1  16   0    9.19    0.63
  -1  16   0   10.26    0.62
  -2 -16   0   14.93    0.79
  -2 -16   0   14.43    0.84
   2 -16   0   14.80    0.75
   2 -16   0   14.11    0.75
   2  16   0   13.66    0.73
   2  16   0   13.09    0.75
  -2  16   0   11.87    0.69
   2  16   0   12.74    0.72
  -2  16   0   11.96    0.74
  -2  16   0   11.65    0.67
   2  16   0   12.62    0.74
  -2  16   0   12.37    0.72
   2  16   0   12.40    0.76
  -3 -16   0    8.71    0.74
   3 -16   0    9.76    0.65
  -3 -16   0    7.82    0.77
   3 -16   0    9.81    0.68
   3  16   0    4.57    0.59
   3  16   0    5.86    0.59
   3  16   0    5.40    0.58
  -3  16   0    5.93    0.58
  -3  16   0    6.03    0.64
   3  16   0    5.13    0.61
  -3  16   0    5.56    0.57
  -3  16   0    5.03    0.52
   4 -16   0   52.14    1.67
  -4 -16   0   46.98    1.86
  -4 -16   0   47.68    1.81
   4 -16   0   51.13    1.65
   4  16   0   49.54    1.69
  -4  16   0   48.24    1.45
  -4  16   0   47.32    1.63
   4  16   0   47.40    1.62
  -4  16   0   46.64    1.48
   5 -16   0   24.22    1.12
  -5 -16   0   26.79    1.45
   5 -16   0   25.34    1.13
   5 -16   0   25.41    1.11
   5  16   0   19.92    1.67
  -5  16   0   23.65    1.20
   5  16   0   24.60    1.08
   6 -16   0    1.58    0.62
   6 -16   0    2.18    0.55
   6 -16   0    1.37    0.51
  -6 -16   0    1.84    0.68
   6  16   0    2.29    0.61
   6  16   0    3.42    0.54
  -7 -16   0    2.05    0.84
   7 -16   0    1.16    0.63
   7  16   0   -0.62    0.58
   7  16   0    1.09    0.62
   0 -17   0   -0.05    0.31
   0 -17   0    0.08    0.29
   0 -17   0    0.06    0.24
   0  17   0   -0.17    0.31
   0  17   0    0.30    0.28
   0  17   0    0.02    0.23
   0  17   0   -0.32    0.27
   1 -17   0   31.21    1.16
  -1 -17   0   28.91    1.16
   1 -17   0   30.73    1.16
   1 -17   0   30.40    1.03
  -1 -17   0   30.50    1.12
   1  17   0   31.11    1.18
  -1  17   0   31.17    1.17
  -1  17   0   31.57    1.17
   1  17   0   30.43    1.19
   1  17   0   29.07    1.16
  -1  17   0   30.99    1.15
   1  17   0   28.92    1.20
  -1  17   0   29.61    1.15
   2 -17   0   29.79    1.15
  -2 -17   0   28.66    1.22
  -2 -17   0   29.78    1.19
   2 -17   0   27.81    1.15
  -2  17   0   27.31    1.10
   2  17   0   25.81    1.16
   2  17   0   26.83    1.09
  -2  17   0   26.19    1.06
   2  17   0   25.41    1.10
  -2  17   0   25.96    1.07
   2  17   0   26.23    1.12
  -2  17   0   26.47    1.06
   3 -17   0   16.66    0.80
  -3 -17   0   14.20    0.99
  -3 -17   0   13.02    0.95
   3 -17   0   15.66    0.85
   3  17   0   13.27    0.83
  -3  17   0   12.94    0.88
   3  17   0   12.26    0.86
  -3  17   0   13.53    0.79
   3  17   0   12.36    0.93
   3  17   0   12.71    0.95
  -3  17   0   13.99    0.75
  -3  17   0   13.07    0.78
   4 -17   0    2.71    0.48
   4 -17   0    3.95    0.51
  -4 -17   0    3.19    0.59
  -4  17   0    5.59    0.69
  -4  17   0    5.59    0.57
   4  17   0    5.72    0.71
  -4  17   0    5.72    0.61
   4  17   0    6.39    0.66
   5 -17   0   14.70    0.92
   5 -17   0   15.22    0.95
   5 -17   0   15.92    0.96
  -5 -17   0   15.57    1.16
  -5  17   0   15.68    1.08
  -5  17   0   15.17    0.64
   5  17   0   18.42    1.04
   5  17   0   17.08    0.98
   6 -17   0    3.99    0.94
   6 -17   0    2.86    0.86
   6 -17   0    5.05    0.69
  -6 -17   0    3.88    0.86
   6  17   0    3.16    0.62
  -7 -17   0    7.70    1.02
   7 -17   0    8.18    0.87
   7  17   0    5.76    0.84
   7  17   0    6.82    0.75
   0 -18   0   41.21    1.36
   0 -18   0   42.08    1.47
   0 -18   0   42.38    1.50
   0  18   0   37.88    1.36
   0  18   0   39.26    1.40
   0  18   0   36.80    1.39
   0  18   0   40.33    1.38
   1 -18   0   24.39    1.07
   1 -18   0   26.03    0.94
  -1 -18   0   26.28    1.02
  -1 -18   0   24.87    1.09
   1 -18   0   25.93    1.08
  -1  18   0   23.35    1.04
  -1  18   0   23.47    1.03
   1  18   0   24.88    1.01
   1  18   0   24.23    1.07
   1  18   0   22.40    1.04
  -1  18   0   25.76    1.05
   1  18   0   23.88    1.10
  -1  18   0   23.63    1.03
  -2 -18   0   95.28    2.93
  -2 -18   0  102.04    2.93
   2 -18   0   98.65    2.88
   2 -18   0  100.18    2.87
  -2  18   0   96.50    2.74
   2  18   0   95.56    2.78
  -2  18   0   91.31    2.71
   2  18   0   96.79    2.80
  -2  18   0   95.88    2.77
  -2  18   0   91.98    2.70
   2  18   0   86.84    2.81
   2  18   0   94.92    2.77
  -3 -18   0    1.46    0.42
   3 -18   0    0.65    0.36
   3 -18   0    0.97    0.40
  -3  18   0    2.88    0.50
   3  18   0    1.39    0.55
  -3  18   0    1.56    0.40
  -3  18   0    2.03    0.41
   3  18   0    1.49    0.39
   3  18   0    2.23    0.45
  -3  18   0    1.91    0.43
   3  18   0    1.43    0.44
   4 -18   0    9.07    0.82
   4 -18   0    9.30    0.73
  -4  18   0    8.51    0.71
  -4  18   0    9.03    0.86
  -4  18   0    8.35    0.68
   4  18   0    9.84    0.80
  -5 -18   0   13.19    1.17
   5 -18   0   13.53    0.98
   5 -18   0   14.28    0.99
   5 -18   0   13.73    0.92
   5  18   0   12.22    0.99
  -5  18   0   12.54    0.77
   5  18   0   12.75    1.00
  -6 -18   0    2.31    0.78
   6 -18   0    3.20    0.64
   6  18   0    3.22    0.62
   6  18   0    2.16    0.64
   0 -19   0    0.22    0.37
   0 -19   0    0.56    0.29
   0 -19   0    0.34    0.36
   0  19   0    0.38    0.38
   0  19   0    0.04    0.29
   0  19   0   -0.16    0.30
   0  19   0    0.16    0.39
   1 -19   0   16.38    0.77
  -1 -19   0   15.68    0.92
   1 -19   0   17.14    0.88
  -1 -19   0   16.23    0.83
   1 -19   0   16.79    0.92
  -1  19   0   17.89    0.92
  -1  19   0   16.77    0.94
   1  19   0   17.26    0.96
  -1  19   0   16.56    0.91
  -1  19   0   17.79    0.90
   1  19   0   15.33    0.98
   1  19   0   17.35    0.92
   1  19   0   17.74    0.91
  -2 -19   0   31.10    1.28
   2 -19   0   30.34    1.25
   2 -19   0   32.40    1.25
   2  19   0   27.23    1.18
   2  19   0   30.20    1.25
  -2  19   0   31.13    1.27
   2  19   0   27.89    1.26
  -2  19   0   31.55    1.24
  -2  19   0   30.49    1.22
  -2  19   0   30.72    1.24
  -3 -19   0   21.14    1.15
   3 -19   0   20.29    1.01
   3 -19   0   18.39    1.01
  -3  19   0   22.14    1.14
   3  19   0   21.11    1.06
   3  19   0   20.55    1.20
   3  19   0   20.12    1.01
  -3  19   0   21.04    0.99
   3  19   0   21.41    1.27
  -3  19   0   22.23    1.07
  -3  19   0   20.45    1.00
  -4 -19   0   13.22    1.03
   4 -19   0   13.89    0.90
   4 -19   0   12.01    0.97
   4  19   0    8.14    0.84
  -4  19   0   10.22    0.77
   4  19   0   10.79    0.91
  -4  19   0   11.58    0.83
  -5 -19   0   10.41    1.19
   5 -19   0   11.26    1.06
   5 -19   0   10.04    1.13
   5 -19   0   11.09    0.90
   5  19   0   12.42    0.98
  -5  19   0   11.95    0.76
   5  19   0   12.22    1.06
   6 -19   0    8.43    0.84
  -6 -19   0    7.52    0.99
   6  19   0    9.96    1.10
   6  19   0   11.88    1.06
   0 -20   0   66.28    1.97
   0 -20   0   59.68    2.07
   0 -20   0   64.79    2.09
   0  20   0   54.41    1.90
   0  20   0   56.44    1.89
   0  20   0   57.78    1.88
   0  20   0   53.77    1.89
   1 -20   0   26.75    1.18
   1 -20   0   24.23    1.17
   1 -20   0   26.37    1.01
  -1 -20   0   26.44    1.11
  -1  20   0   23.01    1.11
  -1  20   0   24.61    1.11
   1  20   0   24.36    1.10
   1  20   0   23.44    1.07
  -1  20   0   24.99    1.12
  -1  20   0   22.79    1.13
   2 -20   0    1.95    0.49
  -2 -20   0    2.33    0.48
   2 -20   0    2.12    0.45
   2 -20   0    1.81    0.35
  -2  20   0    3.61    0.54
  -2  20   0    3.80    0.55
  -2  20   0    5.05    0.58
   2  20   0    4.12    0.52
  -2  20   0    3.08    0.52
   2  20   0    3.87    0.54
   3 -20   0    1.52    0.51
   3 -20   0    2.37    0.46
  -3 -20   0    2.67    0.60
   3  20   0    1.92    0.68
  -3  20   0    0.44    0.44
  -3  20   0    0.99    0.42
  -3  20   0    1.52    0.57
   3  20   0    1.02    0.47
  -3  20   0    1.33    0.49
   4 -20   0   13.36    1.04
   4 -20   0   13.65    0.95
  -4 -20   0   13.65    1.08
   4  20   0   12.42    0.97
   4  20   0   11.17    0.92
  -4  20   0   11.16    0.88
  -4  20   0   11.72    0.85
   5 -20   0    9.01    0.98
  -5 -20   0    9.17    1.11
   5  20   0   10.80    1.07
   5  20   0   12.61    1.01
  -5  20   0   10.55    1.06
  -6 -20   0    0.58    0.74
   6 -20   0    0.96    0.60
   6  20   0    2.42    0.64
   6  20   0    2.20    0.67
   0 -21   0    0.15    0.42
   0 -21   0    0.67    0.32
   0  21   0    0.08    0.38
   0  21   0    0.24    0.38
  -1 -21   0   11.64    0.80
   1 -21   0   11.37    0.84
   1 -21   0   10.81    0.72
  -1  21   0   12.35    0.89
   1  21   0   11.72    0.80
  -1  21   0   12.42    0.90
   1  21   0   10.34    0.83
   2 -21   0    0.47    0.33
   2 -21   0    0.14    0.42
  -2 -21   0    0.57    0.41
   2  21   0    0.93    0.47
  -2  21   0    0.67    0.45
  -2  21   0    0.95    0.46
   2  21   0    1.57    0.41
  -3 -21   0    5.55    0.72
   3 -21   0    7.01    0.83
  -3  21   0    5.21    0.60
  -3  21   0    4.55    0.58
   3  21   0    4.19    0.56
  -3  21   0    5.10    0.71
   3  21   0    3.98    0.59
  -4 -21   0   12.06    1.16
  -4  21   0   12.37    0.92
   4  21   0   11.22    0.99
   4  21   0   11.21    0.96
  -4  21   0   10.25    0.90
   5 -21   0   29.50    1.47
  -5 -21   0   31.89    1.75
  -5  21   0   30.66    1.56
   5  21   0   29.07    1.47
   5  21   0   29.26    1.39
   6 -21   0    0.95    0.69
  -6 -21   0    1.06    0.75
   6  21   0    1.91    0.69
   6  21   0    1.41    0.66
   0 -22   0   18.80    0.94
   1 -22   0    4.53    0.50
  -1 -22   0    3.43    0.52
   1 -22   0    3.66    0.56
  -1  22   0    3.98    0.61
   1  22   0    3.02    0.55
   1  22   0    2.95    0.50
  -1  22   0    4.51    0.57
  -2 -22   0    5.36    0.65
   2 -22   0    6.39    0.72
   2 -22   0    5.15    0.61
  -2  22   0    9.78    0.94
   2  22   0    8.66    0.80
   2  22   0    8.67    0.79
  -2  22   0   10.16    0.95
   3 -22   0   10.99    1.35
  -3 -22   0   12.01    1.34
  -3  22   0   11.48    1.23
   3  22   0   13.31    0.99
   3  22   0   12.85    0.99
  -3  22   0   13.34    1.02
  -4 -22   0    1.30    0.65
   4 -22   0    2.20    0.56
  -4  22   0    1.09    0.53
   4  22   0    2.09    0.54
   4  22   0    1.64    0.59
  -4  22   0    1.55    0.51
  -5 -22   0    7.54    0.98
   5 -22   0    7.65    0.84
   5  22   0    6.57    0.74
   5  22   0    6.95    0.84
   0 -23   0   -0.27    0.39
   0  23   0    0.47    0.42
   0  23   0    0.54    0.41
   1 -23   0   28.84    1.31
   1 -23   0   28.19    1.16
  -1 -23   0   27.00    1.24
  -1  23   0   29.62    1.36
   1  23   0   28.36    1.31
  -1  23   0   27.06    1.32
   1  23   0   28.41    1.28
   2 -23   0    1.68    0.52
   2 -23   0    1.36    0.40
  -2 -23   0    0.87    0.52
  -2  23   0    1.60    0.64
   2  23   0    1.81    0.45
  -2  23   0    1.17    0.56
   2  23   0    1.54    0.49
   3 -23   0   37.00    1.61
  -3 -23   0   38.20    1.69
   3  23   0   33.17    1.55
  -3  23   0   38.67    1.56
   3  23   0   33.60    1.51
  -3  23   0   34.71    1.54
  -4 -23   0    5.94    0.89
   4 -23   0    6.66    0.80
   4  23   0    3.75    0.67
   4  23   0    4.59    0.71
  -4  23   0    4.39    0.64
   5 -23   0    7.06    0.81
  -5 -23   0    5.12    0.94
   5  23   0    4.59    0.81
   5  23   0    4.19    0.75
   0 -24   0   23.20    1.12
   0  24   0   27.39    1.33
   0  24   0   26.83    1.34
   1 -24   0    1.75    0.51
   1 -24   0    2.20    0.46
  -1 -24   0    2.91    0.60
   1  24   0    3.14    0.53
  -1  24   0    3.75    0.64
   1  24   0    2.05    0.50
  -1  24   0    2.85    0.57
  -2 -24   0   19.30    1.21
   2 -24   0   19.75    1.21
   2 -24   0   21.44    1.02
   2  24   0   22.30    1.20
   2  24   0   19.92    1.18
  -2  24   0   21.17    1.24
  -2  24   0   20.28    1.27
  -3 -24   0    4.40    0.75
   3 -24   0    4.43    0.53
   3 -24   0    4.58    0.72
   3  24   0    1.82    0.56
  -3  24   0    3.05    0.70
   3  24   0    3.29    0.66
  -3  24   0    2.54    1.09
  -4 -24   0   12.77    1.25
   4 -24   0   15.24    1.14
  -4  24   0   13.65    1.17
   4  24   0   15.67    1.21
   4  24   0   13.04    1.13
  -5 -24   0    1.39    0.85
   5 -24   0    0.12    0.65
   5  24   0    1.53    0.68
   5  24   0    0.59    0.61
   0 -25   0   -0.10    0.46
   0  25   0    0.45    0.49
   0  25   0   -0.17    0.49
   1 -25   0   31.36    1.29
  -1 -25   0   32.58    1.44
   1 -25   0   28.33    1.39
  -1  25   0   30.00    1.45
   1  25   0   30.07    1.38
   1  25   0   30.93    1.40
  -1  25   0   32.63    1.49
   2 -25   0    1.11    0.47
   2 -25   0    1.48    0.58
   2  25   0    1.10    0.61
   2  25   0    0.60    0.55
  -2  25   0    0.25    0.54
  -2  25   0    1.34    0.61
   3 -25   0    1.96    0.48
   3 -25   0    3.55    0.70
  -3 -25   0    2.79    0.73
   3  25   0    3.04    0.64
  -3  25   0    1.63    0.67
  -3  25   0    2.33    0.64
   3  25   0    1.40    0.61
  -4 -25   0   28.28    1.63
   4 -25   0   30.78    1.61
   4  25   0   27.99    1.51
   4  25   0   26.71    1.48
  -4  25   0   28.03    1.52
   0 -26   0   26.02    1.27
   0  26   0   23.85    1.31
   0  26   0   25.85    1.37
   1 -26   0    0.69    0.51
   1 -26   0    0.79    0.53
  -1 -26   0    0.58    0.55
   1  26   0    1.46    0.56
  -1  26   0    2.10    0.58
  -1  26   0    1.45    0.63
   1  26   0    2.50    0.61
  -2 -26   0   20.54    1.36
   2 -26   0   23.46    1.13
   2 -26   0   21.26    1.29
   2  26   0   16.66    1.24
  -2  26   0   21.77    1.30
   2  26   0   16.16    1.23
  -2  26   0   19.42    1.27
   3 -26   0   14.76    0.90
   3 -26   0   13.22    1.26
  -3 -26   0   16.07    1.38
   3  26   0   13.05    1.12
  -3  26   0   13.50    1.24
  -3  26   0   15.30    1.25
   3  26   0   14.51    1.17
   4 -26   0    6.16    0.87
  -4 -26   0    6.76    0.98
  -4  26   0    4.24    0.81
   4  26   0    4.46    0.71
   4  26   0    4.78    0.78
   0 -27   0    2.81    0.84
   0  27   0    0.86    0.59
   0  27   0    0.67    0.53
   1 -27   0    0.45    0.58
   1 -27   0    0.18    0.54
  -1 -27   0   -0.58    0.59
  -1  27   0    1.24    0.67
  -1  27   0    0.57    0.56
   1  27   0    0.48    0.55
   1  27   0    0.72    0.59
   2 -27   0   15.90    1.25
   2 -27   0   18.88    1.08
  -2 -27   0   16.94    1.32
  -2  27   0   17.62    1.30
  -2  27   0   16.19    1.26
   2  27   0   12.76    1.14
   2  27   0   16.39    1.27
   3 -27   0   14.30    1.31
  -3 -27   0   10.99    1.34
   3  27   0   11.54    1.22
   3  27   0   12.96    1.17
  -3  27   0   13.87    1.31
  -3  27   0   12.41    1.37
   0 -28   0    0.62    0.62
   0  28   0    1.19    0.60
   0  28   0   -0.02    0.54
   1 -28   0   10.22    0.96
  -1 -28   0    7.83    1.12
  -1  28   0   13.07    1.29
   1  28   0   11.50    1.16
  -1  28   0   11.07    1.26
   1  28   0   13.60    1.13
  -2 -28   0    9.64    1.01
   2 -28   0    7.48    0.90
   2 -28   0    9.35    1.12
   2  28   0    8.26    0.88
  -2  28   0    7.53    0.98
   2  28   0   10.33    1.18
  -2  28   0    7.79    0.89
   3 -28   0   11.22    1.33
  -3 -28   0   14.09    1.45
   3  28   0   11.32    1.22
   3  28   0   13.81    1.29
  -3  28   0   11.56    1.16
  -3  28   0   14.10    1.37
   0 -29   0   -0.21    0.65
   0  29   0    0.79    0.64
   0  29   0    0.84    0.68
  -1 -29   0    6.23    0.88
   1 -29   0    6.99    0.75
  -1  29   0    5.82    0.88
   1  29   0    6.74    0.82
   1  29   0    7.30    0.87
  -1  29   0    6.07    0.86
  -2 -29   0    4.60    0.97
   2 -29   0    2.93    0.71
   2  29   0    1.32    0.73
  -2  29   0    1.97    0.76
  -2  29   0    2.20    0.88
   2  29   0    2.48    0.70
   0 -30   0   22.87    1.51
   0  30   0   20.04    1.39
   8   0  -1   15.41    0.98
   8   0  -1   14.14    1.04
   7   0  -1   12.02    0.82
   7   0  -1   11.71    0.84
   6   0  -1    7.23    0.91
   6   0  -1    7.25    0.57
   6   0  -1    8.08    0.60
   5   0  -1   56.22    1.67
   5   0  -1   55.67    1.85
  -5   0   1   56.95    1.84
   5   0  -1   56.34    1.68
   4   0  -1   22.95    0.78
  -4   0   1   21.39    0.87
   4   0  -1   23.44    0.79
   4   0  -1   23.15    0.92
   3   0  -1   32.28    1.07
   3   0  -1   32.79    0.97
   3   0  -1   33.44    0.98
  -3   0   1   32.36    1.05
   2   0  -1    5.76    0.25
   2   0  -1    5.84    0.28
  -2   0   1    5.60    0.35
   2   0  -1    5.68    0.31
   1   0  -1  199.86    5.05
  -1   0   1  204.38    5.05
  -1   0  -1    0.20    0.03
  -1   0  -1    0.14    0.06
   1   0   1    0.20    0.04
  -1   0  -1    0.23    0.04
   1   0   1    0.23    0.04
   1   0   1    0.19    0.07
   2   0   1   86.57    2.21
   2   0   1   92.07    2.34
   2   0   1   83.93    2.17
   2   0   1   84.88    2.30
   3   0   1   50.79    1.53
   3   0   1   50.66    1.45
   3   0   1   49.82    1.36
   4   0   1   69.80    1.97
   4   0   1   68.18    1.87
   4   0   1   68.58    2.07
   5   0   1   47.20    1.28
   5   0   1   49.59    1.70
   5   0   1   48.57    1.43
   5   0   1   49.01    1.54
   6   0   1   17.06    0.85
   6   0   1   15.77    0.56
   6   0   1   15.81    1.34
   6   0   1   17.57    0.74
   7   0   1    9.18    0.81
   7   0   1    8.61    0.46
   7   0   1    8.16    0.71
   8   0   1    0.02    0.55
   8   0   1    0.57    0.41
   8  -1  -1    2.71    0.54
   8   1  -1    2.23    0.57
   8   1  -1    2.06    0.55
   7  -1  -1   22.14    1.04
   7  -1  -1   21.85    1.03
   7   1  -1   22.69    1.07
   7   1  -1   20.68    1.02
   6  -1  -1   28.89    1.10
   6  -1  -1   29.26    1.08
  -6  -1   1   30.97    1.33
   6  -1  -1   28.68    1.34
   6   1  -1   32.85    1.18
   6   1  -1   32.55    1.16
   6   1  -1   30.43    1.47
   5  -1  -1   11.95    0.61
  -5  -1   1   13.10    0.79
   5  -1  -1   13.28    0.81
   5  -1  -1   13.23    0.63
   5   1  -1   15.10    0.68
   5   1  -1   15.01    0.85
  -5   1   1   15.32    0.81
   5   1  -1   13.97    0.68
   4  -1  -1   21.40    0.76
   4  -1  -1   22.86    0.76
  -4  -1   1   21.12    0.90
   4  -1  -1   22.23    0.89
   4   1  -1   19.25    0.68
   4   1  -1   17.83    0.67
   4   1  -1   18.71    0.80
  -4   1   1   18.15    0.76
   3  -1  -1    6.26    0.32
   3  -1  -1    6.61    0.32
  -3  -1   1    6.60    0.40
   3  -1  -1    6.19    0.43
   3   1  -1    8.35    0.37
   3   1  -1    8.32    0.38
  -3   1   1    8.10    0.44
   2  -1  -1  378.19    9.12
  -2  -1   1  350.74    9.21
   2   1  -1  375.11    9.19
  -2   1   1  359.98    9.16
   2   1  -1  364.63    9.14
   1   1  -1  376.14    9.34
  -1  -1  -1  367.25    9.13
   2  -1   1   18.39    0.68
  -2  -1  -1   18.70    0.67
   2  -1   1   18.60    0.51
  -2  -1  -1   19.43    0.56
   2  -1   1   18.72    0.65
   2  -1   1   18.94    0.53
   2   1   1   12.57    0.46
   2   1   1   12.85    0.40
  -2   1  -1   12.78    0.46
   2   1   1   11.58    0.35
   2   1   1   12.31    0.51
   3  -1   1   71.48    1.95
   3  -1   1   70.91    2.02
  -3  -1  -1   70.26    2.02
   3  -1   1   69.68    1.85
   3   1   1   77.35    1.98
   3   1   1   77.99    2.25
   3   1   1   78.92    2.06
   3   1   1   78.72    2.14
  -3   1  -1   79.17    2.15
   4  -1   1   70.92    1.92
   4  -1   1   71.16    2.12
   4  -1   1   71.11    2.01
   4   1   1   72.06    1.97
   4   1   1   72.37    2.18
   4   1   1   72.98    2.06
   5  -1   1   11.15    0.39
   5  -1   1   12.64    0.81
   5  -1   1   11.62    0.54
   5  -1   1   11.03    0.63
   5   1   1   11.39    0.40
   5   1   1   11.37    0.55
   5   1   1   10.99    0.82
   5   1   1   11.35    0.63
   6  -1   1   14.47    0.68
   6  -1   1   13.93    1.05
   6  -1   1   13.89    0.52
   6  -1   1   13.88    0.79
   6   1   1   11.00    0.50
   6   1   1   12.95    0.78
   6   1   1   10.98    0.63
   7  -1   1    0.43    0.43
   7  -1   1   -0.11    0.36
   7   1   1    0.22    0.37
   7   1   1    1.07    0.42
   7   1   1    0.28    0.22
   8  -1   1    3.88    0.69
   8  -1   1    3.78    0.57
   8   1   1    3.89    0.69
   8   1   1    4.21    0.54
   8  -2  -1   12.61    0.95
   8   2  -1   13.87    1.05
   8   2  -1   11.92    0.97
   7  -2  -1   39.23    1.41
   7  -2  -1   38.71    1.42
   7   2  -1   44.72    1.51
   7   2  -1   41.03    1.54
   6  -2  -1   50.83    1.89
   6  -2  -1   54.03    1.65
  -6  -2   1   53.30    1.90
   6  -2  -1   52.94    1.66
   6   2  -1   48.97    1.97
   6   2  -1   55.97    1.73
   6   2  -1   57.72    1.75
   5  -2  -1   25.97    0.92
   5  -2  -1   25.77    0.94
  -5  -2   1   26.04    1.14
   5  -2  -1   25.67    1.08
   5   2  -1   24.27    1.10
   5   2  -1   22.85    0.89
   5   2  -1   23.87    0.90
   4  -2  -1    8.77    0.55
  -4  -2   1    7.69    0.58
   4  -2  -1    7.99    0.42
   4  -2  -1    7.96    0.42
   4   2  -1   11.37    0.51
   4   2  -1   11.11    0.51
   4   2  -1   10.87    0.63
  -4   2   1   11.37    0.57
  -3  -2   1  106.78    2.96
   3  -2  -1  109.03    2.84
  -3  -2   1  109.53    2.86
   3  -2  -1  111.17    2.92
  -3   2   1   97.84    2.67
   3   2  -1  101.33    2.74
   3   2  -1   99.68    2.64
   2  -2  -1  701.69   17.08
  -2  -2   1  676.79   17.13
   2   2  -1  711.03   17.66
   1   2  -1  396.72    9.84
   1  -2   1  241.27    5.91
   1  -2   1  233.75    5.95
  -1  -2  -1  237.17    5.98
  -1  -2  -1  241.91    5.93
  -1   2  -1  239.31    6.03
   1   2   1  244.09    6.06
   2  -2   1   49.33    1.40
  -2  -2  -1   52.51    1.35
   2  -2   1   51.47    1.30
  -2  -2  -1   49.17    1.45
   2   2   1   48.08    1.27
   2   2   1   49.51    1.42
  -2   2  -1   50.21    1.36
   2   2   1   49.43    1.32
   3  -2   1    5.03    0.40
   3  -2   1    4.85    0.26
  -3  -2  -1    5.29    0.39
   3  -2   1    5.22    0.34
  -3  -2  -1    5.19    0.29
   3  -2   1    5.02    0.20
   3   2   1    6.15    0.37
   3   2   1    5.90    0.23
   3   2   1    6.41    0.47
  -3   2  -1    6.22    0.37
   3   2   1    5.24    0.38
   4  -2   1   41.20    1.38
   4  -2   1   42.51    1.30
   4  -2   1   40.85    1.09
   4  -2   1   42.39    1.19
  -4  -2  -1   41.26    1.41
   4   2   1   46.83    1.33
   4   2   1   45.27    1.54
   4   2   1   45.38    1.22
   4   2   1   46.86    1.42
   5  -2   1   59.00    1.77
   5  -2   1   59.34    1.65
   5  -2   1   57.23    1.53
   5  -2   1   58.02    1.92
   5   2   1   53.38    1.67
   5   2   1   53.83    1.84
   5   2   1   53.08    1.42
   5   2   1   54.13    1.57
   6  -2   1   12.44    1.03
   6  -2   1   15.21    0.68
   6  -2   1   13.76    0.80
   6   2   1   12.97    0.77
   6   2   1   11.43    0.71
   6   2   1   13.02    0.68
   7  -2   1   19.14    0.68
   7  -2   1   20.16    0.90
   7  -2   1   19.78    1.04
   7   2   1   13.30    0.95
   7   2   1   15.85    0.85
   7   2   1   15.90    0.59
   8  -2   1   15.67    1.10
   8   2   1   15.61    0.90
   8   2   1   13.75    1.12
   8  -3  -1    1.44    0.67
   8  -3  -1    1.90    0.51
   8   3  -1    1.66    0.62
   8   3  -1    1.91    0.63
   7  -3  -1   -0.26    0.38
   7  -3  -1    0.43    0.41
   7   3  -1   -0.02    0.40
   7   3  -1   -0.21    0.42
   6  -3  -1    5.95    0.58
   6  -3  -1    5.70    0.69
  -6  -3   1    7.17    0.87
   6  -3  -1    5.98    0.59
   6   3  -1    6.88    0.62
   6   3  -1    6.51    0.59
   5  -3  -1   43.14    1.52
   5  -3  -1   42.66    1.35
  -5  -3   1   44.66    1.59
   5  -3  -1   43.72    1.35
   5   3  -1   48.92    1.71
   5   3  -1   49.22    1.51
   5   3  -1   47.08    1.50
   4  -3  -1   51.40    1.60
  -4  -3   1   52.04    1.65
   4  -3  -1   51.06    1.48
   4   3  -1   57.32    1.64
   4   3  -1   56.03    1.79
   3  -3  -1  132.67    3.45
  -3  -3   1  135.15    3.60
   3  -3  -1  136.77    3.54
  -3  -3   1  132.95    3.50
   3   3  -1  133.89    3.64
   3   3  -1  133.27    3.49
  -3   3   1  133.54    3.44
  -2  -3   1  491.44   12.27
  -2  -3   1  497.72   12.21
   2  -3  -1  482.87   12.19
   2   3  -1  501.43   11.88
   2   3  -1  447.55   11.82
  -1  -3   1  899.14   23.69
   1  -3  -1  935.53   23.69
  -1   3   1  797.08   22.53
   1   3  -1  904.16   22.16
   0  -3   1    2.89    0.15
   0  -3  -1    3.00    0.15
   0  -3  -1    3.11    0.13
   0  -3  -1    3.22    0.16
   0  -3   1    3.14    0.16
   0   3   1    5.36    0.21
   0   3  -1    5.43    0.20
   0   3   1    5.24    0.21
   0   3  -1    5.03    0.20
   0   3   1    5.22    0.18
   1  -3   1  185.95    4.67
   1  -3   1  181.84    4.62
  -1  -3  -1  187.17    4.65
   1  -3   1  188.51    4.64
  -1  -3  -1  186.26    4.64
  -1  -3  -1  185.56    4.70
   1   3   1  181.41    4.54
  -1   3  -1  179.18    4.52
   1   3   1  181.82    4.53
  -1   3  -1  179.85    4.51
  -1   3  -1  181.61    4.55
   1   3   1  183.59    4.59
   2  -3   1  287.89    7.12
  -2  -3  -1  285.12    7.19
   2  -3   1  277.49    7.04
  -2  -3  -1  283.96    7.09
  -2   3  -1  298.73    7.43
   2   3   1  287.40    7.36
   2   3   1  294.38    7.40
   2   3   1  304.68    7.51
  -3  -3  -1   79.55    2.24
   3  -3   1   79.11    2.14
  -3  -3  -1   80.48    2.10
   3  -3   1   78.37    2.01
   3  -3   1   75.93    2.31
   3   3   1   89.03    2.26
   3   3   1   86.62    2.17
  -3   3  -1   78.58    2.36
   4  -3   1    4.47    0.45
   4  -3   1    4.18    0.31
  -4  -3  -1    4.15    0.51
  -4  -3  -1    4.46    0.36
   4  -3   1    3.60    0.36
   4  -3   1    4.03    0.23
   4   3   1    6.71    0.39
   4   3   1    6.23    0.59
  -4   3  -1    6.42    0.46
   4   3   1    6.55    0.46
   4   3   1    6.62    0.30
   5  -3   1    3.36    0.38
   5  -3   1    2.27    0.53
   5  -3   1    3.64    0.28
  -5  -3  -1    3.78    0.53
   5  -3   1    3.42    0.39
   5   3   1    3.77    0.42
   5   3   1    3.85    0.31
   5   3   1    4.04    0.55
   5   3   1    4.23    0.44
   6  -3   1   18.29    0.61
   6  -3   1   17.19    1.16
   6  -3   1   16.65    0.74
   6  -3   1   17.56    0.89
   6   3   1   17.57    0.77
   6   3   1   16.26    0.60
   6   3   1   14.41    0.83
   7  -3   1   11.53    0.73
   7  -3   1   10.64    0.86
   7  -3   1   10.17    0.50
   7   3   1    8.66    0.74
   7   3   1    9.21    0.50
   8  -3   1    1.08    0.53
   8   3   1    0.22    0.44
   8   3   1    1.21    0.60
   8  -4  -1   23.87    1.15
   8  -4  -1   20.68    1.35
   8   4  -1   25.72    1.29
   8   4  -1   24.15    1.30
   7  -4  -1   43.50    1.56
   7  -4  -1   45.35    1.53
  -7  -4   1   43.73    1.88
   7   4  -1   46.04    1.66
   7   4  -1   46.10    1.62
   6  -4  -1    8.36    0.88
   6  -4  -1    8.60    0.61
   6  -4  -1    8.35    0.63
  -6  -4   1    8.74    0.89
   6   4  -1    8.25    0.66
   6   4  -1   10.14    0.68
   5  -4  -1   26.46    0.76
  -5  -4   1   28.44    1.20
   5  -4  -1   27.50    0.94
   5  -4  -1   27.19    0.95
   5  -4  -1   25.98    1.12
   5  -4  -1   27.16    0.77
   5   4  -1   30.32    1.08
   5   4  -1   30.71    1.08
   5   4  -1   29.23    1.27
  -4  -4   1  132.60    3.47
   4  -4  -1  130.46    3.28
   4  -4  -1  131.27    3.42
   4  -4  -1  130.31    3.53
  -4  -4   1  131.10    3.62
   4  -4  -1  127.11    3.27
   4   4  -1  138.13    3.72
  -4   4   1  127.15    3.59
   4   4  -1  138.81    3.59
   3  -4  -1  195.44    4.97
   3  -4  -1  195.24    4.97
   3  -4  -1  196.55    5.05
   3  -4  -1  203.18    5.12
  -3  -4   1  205.52    5.22
  -3  -4   1  200.58    5.11
  -3   4   1  214.19    5.46
   3   4  -1  213.61    5.52
   3   4  -1  219.83    5.62
   2  -4  -1    3.56    0.19
   2  -4  -1    3.95    0.20
   2  -4  -1    4.08    0.24
   2  -4  -1    3.63    0.22
  -2  -4   1    3.64    0.27
   2   4  -1    4.83    0.35
  -2   4   1    4.96    0.24
   2   4  -1    5.10    0.30
   1  -4  -1  315.21    7.80
  -1  -4   1  311.09    7.80
   1  -4  -1  308.10    7.75
  -1  -4   1  309.26    7.82
   1  -4  -1  318.65    7.77
  -1   4   1  330.95    8.10
   1   4  -1  327.31    8.14
  -1   4   1  320.79    8.10
   1   4  -1  325.02    8.14
   1   4  -1  327.53    8.16
  -1   4   1  325.78    8.09
   0  -4  -1   41.38    1.14
   0  -4   1   42.91    1.14
   0  -4   1   43.23    1.13
   0  -4  -1   42.18    1.10
   0   4   1   43.43    1.12
   0   4   1   43.14    1.17
   0   4   1   44.25    1.17
   0   4   1   43.25    1.16
   0   4  -1   43.80    1.17
   0   4  -1   43.87    1.16
   0   4  -1   42.42    1.15
  -1  -4  -1  448.73   11.19
  -1  -4  -1  453.68   11.23
  -1   4  -1  442.73   11.18
   1   4   1  460.89   11.25
   2  -4   1   49.56    1.34
  -2  -4  -1   51.70    1.39
   2  -4   1   49.71    1.40
   2  -4   1   50.96    1.34
  -2  -4  -1   50.77    1.47
  -2   4  -1   47.66    1.27
   2   4   1   49.39    1.35
  -2   4  -1   49.59    1.37
   2   4   1   50.40    1.45
   2   4   1   48.57    1.31
  -2   4  -1   49.36    1.26
   3  -4   1   51.38    1.37
  -3  -4  -1   51.01    1.59
  -3  -4  -1   53.75    1.46
   3  -4   1   51.18    1.48
   3   4   1   45.80    1.26
   3   4   1   47.19    1.32
   4  -4   1   45.42    1.24
   4  -4   1   45.42    1.29
   4  -4   1   46.66    1.49
   4  -4   1   46.46    1.40
   4   4   1   42.05    1.43
  -4   4  -1   40.84    1.28
   4   4   1   38.57    1.12
   4   4   1   40.35    1.30
   4   4   1   38.91    1.21
   5  -4   1   33.06    0.99
  -5  -4  -1   33.21    1.31
   5  -4   1   33.01    1.20
   5  -4   1   33.47    1.17
   5  -4   1   35.10    1.34
   5   4   1   30.29    1.04
   5   4   1   29.89    1.31
   5   4   1   31.42    1.13
   5   4   1   30.15    0.91
   6  -4   1   42.24    1.43
   6  -4   1   41.67    1.17
   6  -4   1   40.55    1.28
   6  -4   1   36.84    1.63
   6   4   1   38.38    1.13
   6   4   1   38.56    1.41
   6   4   1   38.52    1.31
   7  -4   1   11.88    0.90
   7  -4   1   12.44    0.56
   7  -4   1   12.28    0.73
   7   4   1   14.67    0.83
   7   4   1   14.48    0.64
   7   4   1   14.45    0.99
   8  -4   1    8.74    0.97
   8   4   1    9.10    0.85
   8   4   1    6.96    0.81
   8  -5  -1    2.98    0.53
   8  -5  -1    2.64    0.68
   8   5  -1    4.24    0.70
   8   5  -1    2.70    0.62
   7  -5  -1    4.30    0.46
   7  -5  -1    4.26    0.49
  -7  -5   1    5.66    0.81
   7  -5  -1    4.03    0.49
   7   5  -1    4.55    0.58
   7   5  -1    4.89    0.43
   7   5  -1    5.04    0.59
   6  -5  -1   11.86    0.68
   6  -5  -1   12.21    0.49
   6  -5  -1   13.20    0.72
   6  -5  -1   11.42    0.49
  -6  -5   1   12.55    0.96
   6  -5  -1   12.71    0.95
   6   5  -1   13.11    0.78
   6   5  -1   13.18    0.54
   6   5  -1   14.08    0.80
   5  -5  -1   17.32    0.59
   5  -5  -1   18.35    0.59
  -5  -5   1   19.78    0.98
  -5  -5   1   18.68    0.81
   5  -5  -1   18.33    0.75
   5  -5  -1   17.59    0.89
   5   5  -1   21.34    1.09
   5   5  -1   21.69    0.87
   4  -5  -1  128.06    3.41
   4  -5  -1  125.55    3.20
   4  -5  -1  127.71    3.31
  -4  -5   1  123.57    3.51
  -4  -5   1  128.91    3.38
   4  -5  -1  121.73    3.19
   4   5  -1  133.39    3.57
  -4   5   1  134.19    3.51
   4   5  -1  132.92    3.70
  -3  -5   1  342.05    8.76
  -3  -5   1  357.38    8.85
   3  -5  -1  342.05    8.67
   3  -5  -1  340.29    8.62
   3  -5  -1  345.93    8.61
   3  -5  -1  351.36    8.73
   3   5  -1  343.64    8.75
  -3   5   1  344.17    8.68
   3   5  -1  352.10    8.85
  -2  -5   1  528.30   13.37
   2  -5  -1  533.27   13.29
  -2  -5   1  542.68   13.31
   2  -5  -1  532.65   13.25
   2   5  -1  509.96   12.66
  -2   5   1  505.39   12.59
  -1  -5   1   45.45    1.28
  -1  -5   1   45.46    1.30
   1  -5  -1   46.60    1.26
   1  -5  -1   47.40    1.28
   1  -5  -1   46.36    1.24
   1   5  -1   55.79    1.46
   1   5  -1   52.26    1.47
  -1   5   1   54.20    1.42
   1   5  -1   46.14    1.50
  -1   5   1   55.18    1.42
  -1   5   1   54.88    1.41
   1   5  -1   53.32    1.42
  -1   5   1   54.11    1.45
   0  -5  -1  127.87    3.20
   0  -5   1  126.21    3.23
   0  -5   1  129.09    3.25
   0  -5   1  125.38    3.23
   0  -5  -1  126.59    3.24
   0   5   1  148.92    3.70
   0   5  -1  140.37    3.70
   0   5   1  146.14    3.66
   0   5   1  149.02    3.71
   0   5   1  142.78    3.70
   0   5  -1  145.93    3.71
   0   5  -1  148.96    3.70
   1  -5   1  414.75   10.49
  -1  -5  -1  430.27   10.47
  -1  -5  -1  422.32   10.49
  -1  -5  -1  418.83   10.51
  -1   5  -1  410.21   10.16
  -1   5  -1  404.77   10.14
   1   5   1  410.71   10.18
   1   5   1  406.84   10.16
  -1   5  -1  410.67   10.13
   1   5   1  405.70   10.15
   2  -5   1  117.19    3.10
  -2  -5  -1  121.72    3.23
   2  -5   1  122.56    3.10
  -2  -5  -1  123.79    3.15
   2  -5   1  122.55    3.15
  -2   5  -1  107.86    2.78
   2   5   1  103.34    2.82
  -2   5  -1  109.89    2.77
   2   5   1  110.12    2.85
   2   5   1  113.07    2.95
  -2   5  -1  113.61    2.86
  -3  -5  -1  112.77    2.90
   3  -5   1  110.24    2.84
   3  -5   1  104.77    2.82
  -3  -5  -1  109.00    3.03
   3  -5   1  112.05    2.91
   3   5   1  127.21    3.33
   3   5   1  124.69    3.17
  -3   5  -1  127.01    3.21
   3   5   1  105.42    3.18
   4  -5   1   65.29    1.82
  -4  -5  -1   71.06    1.94
   4  -5   1   68.44    2.04
   4  -5   1   69.54    1.96
   4   5   1   71.48    1.94
   4   5   1   73.20    2.03
  -4   5  -1   73.24    2.08
   4   5   1   73.58    2.24
   5  -5   1   25.07    1.12
   5  -5   1   25.88    0.99
   5  -5   1   25.35    0.80
  -5  -5  -1   27.63    0.96
   5  -5   1   25.85    0.87
  -5  -5  -1   26.44    1.18
   5   5   1   23.49    0.88
   5   5   1   22.68    0.76
  -5   5  -1   23.78    0.97
   5   5   1   22.80    1.15
   5   5   1   24.35    0.99
   6  -5   1    2.16    0.57
  -6  -5  -1    2.01    0.66
   6  -5   1    2.21    0.24
   6  -5   1    2.23    0.39
   6  -5   1    2.03    0.32
   6   5   1    2.52    0.27
   6   5   1    2.56    0.47
   6   5   1    2.81    0.43
   7  -5   1    0.11    0.42
   7  -5   1   -0.18    0.38
   7  -5   1    0.21    0.35
   7  -5   1   -0.41    0.24
   7   5   1   -0.22    0.39
   7   5   1   -0.03    0.27
   7   5   1    0.08    0.45
   8  -5   1    0.87    0.55
   8   5   1    1.04    0.48
   8   5   1    1.58    0.65
   8  -6  -1   10.26    0.84
   8  -6  -1    9.50    0.95
   8   6  -1    6.79    0.79
   8   6  -1    6.69    0.76
   7  -6  -1    5.01    0.43
   7  -6  -1    4.45    0.50
  -7  -6   1    3.98    0.69
   7  -6  -1    4.93    0.53
   7   6  -1    4.33    0.59
   7   6  -1    4.83    0.47
   7   6  -1    6.49    0.80
   6  -6  -1   39.02    1.32
   6  -6  -1   38.76    1.33
  -6  -6   1   39.47    1.65
   6  -6  -1   37.85    1.55
   6  -6  -1   38.76    1.15
   6  -6  -1   39.50    1.14
   6   6  -1   37.17    1.36
   6   6  -1   35.25    1.08
   6   6  -1   35.59    1.31
  -5  -6   1   19.97    1.03
  -5  -6   1   21.79    0.90
   5  -6  -1   21.77    0.82
   5  -6  -1   20.27    0.69
   5  -6  -1   22.00    0.70
   5  -6  -1   21.24    0.95
   5   6  -1   24.12    1.23
  -5   6   1   27.53    0.99
   5   6  -1   27.36    1.01
   4  -6  -1   51.37    1.54
   4  -6  -1   55.05    1.51
  -4  -6   1   56.79    1.67
   4  -6  -1   57.57    1.60
  -4  -6   1   57.54    1.81
   4  -6  -1   56.29    1.69
   4   6  -1   66.77    1.92
  -4   6   1   65.95    1.86
   4   6  -1   64.88    2.06
  -3  -6   1  304.94    7.89
  -3  -6   1  320.81    8.01
   3  -6  -1  307.27    7.78
   3  -6  -1  318.19    7.87
   3  -6  -1  306.34    7.82
   3   6  -1  320.06    8.09
   3   6  -1  321.18    8.17
  -3   6   1  315.59    8.01
   2  -6  -1  200.31    4.85
  -2  -6   1  196.54    4.87
   2  -6  -1  181.31    4.80
   2  -6  -1  198.57    4.80
   2  -6  -1  166.36    4.86
  -2  -6   1  194.33    4.92
  -2   6   1  196.05    5.00
  -2   6   1  193.75    4.97
   2   6  -1  206.35    5.14
   2   6  -1  200.05    5.08
  -2   6   1  196.04    4.97
  -1  -6   1   99.42    2.66
   1  -6  -1   97.09    2.61
   1  -6  -1  100.86    2.60
   1  -6  -1  102.57    2.63
  -1  -6   1  104.28    2.65
   1   6  -1  108.83    2.78
  -1   6   1  102.04    2.73
   1   6  -1  104.74    2.74
   1   6  -1  105.46    2.77
  -1   6   1  105.63    2.73
   1   6  -1  108.03    2.78
  -1   6   1  107.58    2.72
   0  -6  -1    3.07    0.24
   0  -6   1    2.96    0.22
   0  -6  -1    3.05    0.19
   0  -6  -1    3.35    0.23
   0  -6  -1    3.27    0.22
   0  -6   1    2.49    0.29
   0  -6   1    2.47    0.27
   0   6   1    3.14    0.18
   0   6   1    3.00    0.22
   0   6  -1    3.09    0.23
   0   6   1    2.90    0.28
   0   6  -1    3.04    0.21
   0   6   1    2.93    0.29
   0   6  -1    3.13    0.24
   1  -6   1   85.94    2.23
  -1  -6  -1   81.47    2.27
  -1  -6  -1   87.55    2.22
   1  -6   1   86.28    2.20
  -1  -6  -1   88.14    2.24
   1  -6   1   77.50    2.39
  -1   6  -1   87.42    2.27
  -1   6  -1   89.64    2.25
  -1   6  -1   90.26    2.27
   1   6   1   75.67    2.31
   1   6   1   85.25    2.28
  -1   6  -1   87.34    2.25
   1   6   1   89.42    2.30
  -2  -6  -1   86.95    2.41
  -2  -6  -1   89.94    2.34
   2  -6   1   86.63    2.29
   2  -6   1   87.88    2.28
   2  -6   1   86.60    2.33
  -2   6  -1   85.09    2.22
  -2   6  -1   80.94    2.15
   2   6   1   86.11    2.30
   2   6   1   79.55    2.18
  -2   6  -1   84.05    2.14
   2   6   1   81.57    2.21
   3  -6   1   24.31    0.74
  -3  -6  -1   23.54    0.93
  -3  -6  -1   23.51    0.81
   3  -6   1   23.92    0.75
   3  -6   1   24.08    0.81
   3   6   1   19.65    0.65
   3   6   1   20.07    0.85
   3   6   1   19.95    0.69
  -3   6  -1   20.18    0.73
  -4  -6  -1   42.61    1.47
   4  -6   1   41.85    1.20
   4  -6   1   42.73    1.40
  -4  -6  -1   41.58    1.30
   4  -6   1   42.86    1.33
   4  -6   1   43.05    1.24
   4   6   1   35.39    1.13
   4   6   1   35.83    1.31
   4   6   1   34.40    1.04
  -4   6  -1   35.47    1.17
   5  -6   1    1.17    0.30
   5  -6   1    1.25    0.39
  -5  -6  -1    1.33    0.41
   5  -6   1    1.43    0.25
   5  -6   1    1.30    0.28
  -5  -6  -1    1.56    0.33
   5  -6   1    1.54    0.21
   5   6   1    1.68    0.32
   5   6   1    1.58    0.53
   5   6   1    1.39    0.23
   5   6   1    1.67    0.33
  -5   6  -1    1.16    0.36
  -6  -6  -1   41.17    1.93
   6  -6   1   43.50    1.72
   6  -6   1   44.51    1.49
   6  -6   1   44.19    1.39
   6  -6   1   43.29    1.36
   6  -6   1   44.58    1.29
   6   6   1   46.83    1.64
   6   6   1   47.60    1.54
   6   6   1   44.88    1.37
   7  -6   1   11.92    0.91
   7  -6   1   10.63    0.72
   7  -6   1   10.84    0.62
   7  -6   1   10.31    0.75
   7   6   1    9.73    0.63
   7   6   1   10.42    0.91
   7   6   1   10.88    0.81
   8  -6   1    3.35    0.65
   8   6   1    3.65    0.55
   8   6   1    3.11    0.71
  -8  -7   1    3.87    0.94
   8  -7  -1    5.55    0.57
   8   7  -1    3.43    0.69
   8   7  -1    3.45    0.69
   7  -7  -1    2.22    0.32
   7  -7  -1    2.95    0.51
   7  -7  -1    1.86    0.43
   7  -7  -1    1.71    0.50
  -7  -7   1    2.76    0.67
   7   7  -1    1.33    0.47
   7   7  -1    1.79    0.32
   7   7  -1    1.35    0.81
   6  -7  -1   36.92    1.48
   6  -7  -1   36.22    1.12
   6  -7  -1   35.85    1.26
   6  -7  -1   36.78    1.29
   6  -7  -1   36.00    1.11
   6   7  -1   36.36    1.41
   6   7  -1   36.42    1.15
   6   7  -1   40.66    1.39
   5  -7  -1   30.11    1.02
   5  -7  -1   29.67    1.13
   5  -7  -1   28.46    0.91
   5  -7  -1   28.65    0.90
  -5  -7   1   27.19    1.09
  -5  -7   1   28.93    1.28
  -5   7   1   32.34    1.10
   5   7  -1   29.36    1.35
   5   7  -1   30.82    1.15
  -4  -7   1   38.16    1.24
   4  -7  -1   36.16    1.08
   4  -7  -1   35.93    1.13
   4  -7  -1   35.63    1.06
   4  -7  -1   36.65    1.21
  -4  -7   1   37.46    1.34
   4  -7  -1   36.03    1.18
   4   7  -1   37.90    1.25
  -4   7   1   38.35    1.18
   4   7  -1   37.21    1.38
   3  -7  -1  193.37    4.82
   3  -7  -1  192.43    4.86
  -3  -7   1  180.92    4.87
   3  -7  -1  182.64    4.76
  -3  -7   1  190.49    4.99
   3  -7  -1  185.42    4.79
   3  -7  -1  189.69    4.78
   3   7  -1  175.76    4.66
   3   7  -1  180.30    4.75
  -3   7   1  180.30    4.58
   2  -7  -1   51.38    1.41
   2  -7  -1   48.90    1.36
   2  -7  -1   48.82    1.36
   2  -7  -1   51.51    1.37
  -2  -7   1   49.68    1.48
  -2  -7   1   43.18    1.49
  -2   7   1   42.78    1.18
  -2   7   1   43.02    1.15
  -2   7   1   41.30    1.16
   2   7  -1   41.85    1.25
   2   7  -1   40.42    1.31
   1  -7  -1   12.19    0.46
   1  -7  -1   11.03    0.45
  -1  -7   1   11.55    0.48
  -1  -7   1   11.51    0.48
  -1  -7   1   11.52    0.49
   1  -7  -1   12.03    0.46
  -1   7   1    7.75    0.33
   1   7  -1    7.36    0.37
  -1   7   1    6.77    0.41
   1   7  -1    7.24    0.37
  -1   7   1    7.98    0.37
  -1   7   1    7.84    0.34
   1   7  -1    7.45    0.35
   0  -7  -1    8.50    0.38
   0  -7   1    8.29    0.38
   0  -7   1    8.88    0.38
   0  -7  -1    8.82    0.33
   0  -7  -1    8.63    0.38
   0  -7  -1    8.26    0.38
   0  -7   1    8.64    0.37
   0   7   1    5.79    0.30
   0   7   1    5.33    0.24
   0   7   1    5.46    0.30
   0   7   1    5.31    0.31
   0   7  -1    5.52    0.31
   0   7  -1    5.44    0.31
   0   7  -1    5.85    0.30
   1  -7   1   71.11    1.87
  -1  -7  -1   68.54    1.91
  -1  -7  -1   69.72    1.90
   1  -7   1   71.17    1.88
  -1  -7  -1   70.12    1.88
   1  -7   1   70.37    1.90
  -1   7  -1   70.66    2.01
   1   7   1   77.60    2.04
  -1   7  -1   77.39    2.02
   1   7   1   71.36    2.02
   1   7   1   73.27    2.02
  -1   7  -1   78.00    2.03
  -1   7  -1   78.92    2.00
   2  -7   1   75.89    2.00
   2  -7   1   75.16    2.04
  -2  -7  -1   76.49    2.13
   2  -7   1   72.98    2.00
  -2  -7  -1   75.90    2.05
   2   7   1   77.54    2.10
  -2   7  -1   79.41    2.10
  -2   7  -1   76.19    2.05
   2   7   1   74.12    2.07
  -2   7  -1   79.92    2.03
  -3  -7  -1   63.21    1.94
   3  -7   1   66.70    1.84
  -3  -7  -1   65.55    1.84
   3  -7   1   65.20    1.77
   3  -7   1   64.48    1.76
  -3   7  -1   53.47    1.43
   3   7   1   54.46    1.57
   3   7   1   52.25    1.52
  -3   7  -1   57.67    1.63
  -3   7  -1   54.88    1.42
   3   7   1   56.23    1.72
   4  -7   1    0.68    0.23
   4  -7   1    0.81    0.17
  -4  -7  -1    0.91    0.27
   4  -7   1    0.81    0.30
  -4  -7  -1    1.08    0.35
   4  -7   1    1.03    0.22
   4   7   1    2.60    0.31
   4   7   1    2.83    0.49
  -4   7  -1    2.50    0.33
   4   7   1    2.35    0.25
   5  -7   1   88.07    2.51
   5  -7   1   87.22    2.35
  -5  -7  -1   87.54    2.71
   5  -7   1   86.55    2.61
  -5  -7  -1   88.72    2.50
   5   7   1   94.92    2.64
   5   7   1   90.10    2.91
  -5   7  -1   95.18    2.69
   5   7   1   95.28    2.53
   6  -7   1    3.91    0.44
   6  -7   1    3.10    0.40
  -6  -7  -1    3.74    0.66
  -6  -7  -1    3.54    0.52
   6  -7   1    4.09    0.50
   6  -7   1    5.09    0.68
   6  -7   1    4.46    0.55
   6   7   1    3.72    0.53
   6   7   1    3.91    0.46
   6   7   1    3.55    0.44
  -6   7  -1    3.16    0.53
   7  -7   1    5.20    0.64
   7  -7   1    4.90    0.54
   7  -7   1    6.07    0.63
   7  -7   1    5.33    0.51
   7   7   1    4.91    0.67
   7   7   1    4.57    0.57
   7   7   1    5.41    0.58
   8  -7   1    0.16    0.57
   8   7   1    0.84    0.50
   8   7   1    1.28    0.64
   8  -8  -1    7.65    1.23
  -8  -8   1    8.38    1.11
   8  -8  -1    9.65    0.84
   8   8  -1    9.45    1.09
   8   8  -1    8.20    0.98
   7  -8  -1    1.28    0.33
   7  -8  -1    1.74    0.44
  -7  -8   1    1.86    0.68
   7  -8  -1    1.60    0.48
   7  -8  -1    1.74    0.53
   7   8  -1    1.94    0.34
   7   8  -1    1.84    0.52
   7   8  -1    1.58    0.52
   6  -8  -1    0.81    0.36
   6  -8  -1    1.13    0.53
   6  -8  -1    0.91    0.25
  -6  -8   1    0.80    0.55
  -6  -8   1    1.37    0.46
   6  -8  -1    0.98    0.40
   6  -8  -1    0.64    0.26
   6   8  -1    1.98    0.31
  -6   8   1    1.52    0.43
   6   8  -1    1.84    0.42
   5  -8  -1    2.56    0.38
   5  -8  -1    2.68    0.42
  -5  -8   1    2.39    0.42
   5  -8  -1    2.18    0.28
   5  -8  -1    2.46    0.33
  -5  -8   1    1.98    0.50
   5  -8  -1    2.23    0.28
  -5   8   1    2.91    0.38
   5   8  -1    3.19    0.42
   5   8  -1    3.91    0.62
   4  -8  -1  245.84    6.30
   4  -8  -1  252.26    6.39
  -4  -8   1  246.12    6.42
  -4  -8   1  252.09    6.58
   4  -8  -1  243.40    6.29
   4  -8  -1  248.26    6.34
   4  -8  -1  251.14    6.40
   4   8  -1  247.05    6.64
   4   8  -1  254.25    6.52
  -4   8   1  253.32    6.43
  -3  -8   1   78.68    2.37
   3  -8  -1   80.35    2.27
   3  -8  -1   84.55    2.20
   3  -8  -1   83.04    2.21
   3  -8  -1   82.38    2.20
  -3  -8   1   81.68    2.29
   3  -8  -1   80.26    2.18
  -3   8   1   85.90    2.31
  -3   8   1   87.40    2.20
   3   8  -1   85.61    2.48
   3   8  -1   86.82    2.40
  -3   8   1   83.78    2.20
   2  -8  -1    1.02    0.19
  -2  -8   1    1.10    0.24
  -2  -8   1    0.83    0.21
   2  -8  -1    0.80    0.15
   2  -8  -1    1.03    0.19
  -2   8   1    0.31    0.13
   2   8  -1    0.35    0.16
   2   8  -1    0.59    0.21
   2   8  -1    0.20    0.22
  -2   8   1    0.35    0.14
   1  -8  -1  120.85    3.28
  -1  -8   1  128.14    3.31
  -1  -8   1  125.90    3.32
   1  -8  -1  128.75    3.31
  -1  -8   1  124.26    3.31
   1  -8  -1  129.62    3.29
   1   8  -1  122.94    3.25
   1   8  -1  121.16    3.26
  -1   8   1  120.85    3.22
   1   8  -1  126.33    3.24
   1   8  -1  125.73    3.25
  -1   8   1  122.70    3.25
  -1   8   1  126.47    3.22
  -1   8   1  127.56    3.22
   0  -8   1  107.02    2.80
   0  -8  -1  107.47    2.80
   0  -8   1  104.27    2.78
   0  -8  -1  105.31    2.73
   0  -8  -1  105.86    2.79
   0  -8  -1  104.09    2.79
   0  -8   1  108.56    2.79
   0   8  -1  109.73    2.83
   0   8   1  107.27    2.83
   0   8   1  107.33    2.84
   0   8  -1  109.65    2.84
   0   8  -1  104.83    2.82
   0   8   1  108.02    2.83
   1  -8   1   15.79    0.59
  -1  -8  -1   16.34    0.58
  -1  -8  -1   15.70    0.60
   1  -8   1   16.41    0.58
   1  -8   1   16.27    0.56
  -1   8  -1   15.50    0.58
   1   8   1   16.16    0.59
  -1   8  -1   16.83    0.57
  -1   8  -1   15.62    0.57
   1   8   1   17.18    0.60
   1   8   1   16.35    0.62
   1   8   1   15.48    0.59
   2  -8   1  219.67    5.53
   2  -8   1  219.48    5.51
   2  -8   1  214.95    5.56
  -2  -8  -1  216.67    5.64
   2   8   1  215.67    5.39
  -2   8  -1  204.02    5.26
  -2   8  -1  199.96    5.26
   2   8   1  204.04    5.29
   2   8   1  206.96    5.31
  -2   8  -1  212.83    5.24
   3  -8   1   52.65    1.56
  -3  -8  -1   53.64    1.70
  -3  -8  -1   53.54    1.58
   3  -8   1   53.34    1.50
   3  -8   1   53.78    1.50
   3   8   1   53.49    1.58
  -3   8  -1   53.74    1.43
   3   8   1   52.93    1.52
   3   8   1   54.11    1.71
  -3   8  -1   56.03    1.58
  -3   8  -1   52.36    1.44
   4  -8   1   31.10    1.01
   4  -8   1   32.33    1.10
  -4  -8  -1   32.05    1.11
   4  -8   1   33.40    1.01
   4  -8   1   32.21    1.16
  -4  -8  -1   32.78    1.27
   4   8   1   30.90    0.97
   4   8   1   30.57    1.25
  -4   8  -1   30.30    1.07
   4   8   1   29.18    1.04
  -5  -8  -1   12.41    0.87
   5  -8   1   13.03    0.81
   5  -8   1   11.86    0.69
  -5  -8  -1   12.51    0.75
   5  -8   1   12.75    0.58
   5  -8   1   13.37    0.64
   5   8   1    8.87    0.53
  -5   8  -1    9.50    0.67
   5   8   1    9.56    0.97
   5   8   1    9.46    0.61
  -6  -8  -1   23.24    1.09
  -6  -8  -1   22.94    1.25
   6  -8   1   23.59    0.89
   6  -8   1   23.02    0.87
   6  -8   1   23.32    0.92
   6  -8   1   21.34    1.25
   6  -8   1   21.93    1.01
  -6   8  -1   25.26    1.17
   6   8   1   28.54    1.22
   6   8   1   26.45    0.97
   6   8   1   26.83    1.09
  -7  -8  -1    6.40    0.85
   7  -8   1    7.65    0.76
   7  -8   1    6.67    0.82
   7  -8   1    6.94    0.63
   7  -8   1    5.87    0.58
   7   8   1    5.91    0.70
   7   8   1    5.65    0.63
   7   8   1    7.07    0.76
   8  -8   1   12.26    1.14
   8   8   1   11.94    1.00
   8   8   1   12.28    1.17
  -8  -9   1    1.72    0.81
   8  -9  -1   -0.40    0.51
   8  -9  -1    1.59    0.70
   8   9  -1    0.69    0.65
   8   9  -1   -0.11    0.57
   7  -9  -1    3.74    0.55
   7  -9  -1    4.05    0.55
   7  -9  -1    3.38    0.40
   7  -9  -1    2.80    0.56
  -7  -9   1    3.46    0.78
   7   9  -1    2.95    0.57
   7   9  -1    3.46    0.42
   7   9  -1    2.14    0.57
   6  -9  -1   26.72    0.95
  -6  -9   1   25.80    1.36
  -6  -9   1   24.45    1.20
   6  -9  -1   25.83    1.10
   6  -9  -1   27.21    1.07
   6  -9  -1   27.17    1.24
  -6   9   1   24.44    1.12
   6   9  -1   26.46    0.97
   6   9  -1   26.65    1.15
  -5  -9   1    9.94    0.73
   5  -9  -1   10.64    0.56
   5  -9  -1   11.26    0.74
  -5  -9   1   11.68    0.83
   5  -9  -1   11.13    0.63
   5  -9  -1   10.41    0.68
   5   9  -1   10.92    0.90
  -5   9   1   14.04    0.71
   5   9  -1   12.99    0.77
   5   9  -1   12.62    0.61
   4  -9  -1   24.37    0.84
  -4  -9   1   24.70    0.98
   4  -9  -1   25.40    0.89
   4  -9  -1   24.04    0.92
   4  -9  -1   26.10    0.94
  -4  -9   1   25.07    1.10
   4  -9  -1   25.03    0.86
   4   9  -1   23.86    0.94
  -4   9   1   24.53    0.88
   4   9  -1   23.92    1.08
   3  -9  -1  193.54    4.87
   3  -9  -1  183.78    4.81
  -3  -9   1  182.61    4.90
   3  -9  -1  186.88    4.80
  -3  -9   1  186.09    5.00
   3  -9  -1  187.65    4.80
   3  -9  -1  189.72    4.82
   3   9  -1  194.81    4.99
   3   9  -1  184.95    4.89
  -3   9   1  187.66    4.70
  -3   9   1  184.81    4.82
  -3   9   1  181.58    4.71
   2  -9  -1   21.05    0.73
   2  -9  -1   22.63    0.77
  -2  -9   1   22.66    0.85
  -2  -9   1   23.10    0.83
   2   9  -1   24.39    0.85
   2   9  -1   24.34    0.89
   2   9  -1   23.00    0.86
  -2   9   1   23.19    0.77
  -2   9   1   24.31    0.76
  -2   9   1   23.58    0.77
  -1  -9   1  212.65    5.57
  -1  -9   1  216.21    5.57
   1  -9  -1  214.79    5.53
   1  -9  -1  222.79    5.55
   1  -9  -1  220.45    5.56
  -1   9   1  208.51    5.38
  -1   9   1  212.76    5.35
  -1   9   1  207.40    5.35
  -1   9   1  210.50    5.34
   1   9  -1  211.89    5.36
   1   9  -1  207.88    5.38
   0  -9  -1   27.32    0.88
   0  -9   1   28.90    0.88
   0  -9  -1   26.80    0.82
   0  -9   1   26.57    0.88
   0  -9  -1   27.38    0.88
   0  -9  -1   26.10    0.87
   0   9  -1   35.65    1.08
   0   9   1   35.59    1.09
   0   9  -1   36.75    1.10
   0   9  -1   38.18    1.11
   0   9   1   35.40    1.10
   0   9   1   35.08    1.09
   1  -9   1  203.25    5.24
   1  -9   1  207.25    5.23
  -1  -9  -1  207.11    5.26
   1  -9   1  202.54    5.25
  -1   9  -1  211.89    5.38
  -1   9  -1  210.50    5.39
   1   9   1  211.95    5.40
  -1   9  -1  218.16    5.37
  -1   9  -1  208.55    5.37
   1   9   1  201.15    5.52
   1   9   1  217.76    5.39
   1   9   1  206.07    5.39
   2  -9   1   78.47    2.16
   2  -9   1   77.92    2.21
  -2  -9  -1   78.03    2.23
  -2  -9  -1   80.72    2.20
   2  -9   1   77.36    2.13
   2   9   1   90.22    2.54
  -2   9  -1   85.75    2.36
   2   9   1   88.62    2.41
  -2   9  -1   89.83    2.34
   2   9   1   87.79    2.38
  -2   9  -1   86.20    2.35
  -2   9  -1   88.26    2.39
   3  -9   1   47.14    1.44
   3  -9   1   50.13    1.44
  -3  -9  -1   45.97    1.55
   3  -9   1   46.35    1.38
  -3  -9  -1   49.39    1.46
  -3   9  -1   43.15    1.31
   3   9   1   41.38    1.31
  -3   9  -1   40.42    1.19
   3   9   1   43.06    1.44
   3   9   1   42.63    1.26
  -3   9  -1   42.76    1.17
   4  -9   1    3.82    0.42
   4  -9   1    4.12    0.44
  -4  -9  -1    3.65    0.47
   4  -9   1    4.43    0.47
  -4  -9  -1    4.05    0.49
   4  -9   1    4.22    0.37
   4   9   1    7.01    0.46
   4   9   1    6.31    0.49
   4   9   1    6.85    0.72
  -4   9  -1    7.48    0.52
   5  -9   1    6.04    0.70
   5  -9   1    6.28    0.47
  -5  -9  -1    6.79    0.76
   5  -9   1    6.56    0.51
   5  -9   1    6.50    0.58
  -5  -9  -1    6.10    0.62
   5   9   1    8.88    0.56
   5   9   1    8.58    0.62
  -5   9  -1    9.37    0.72
   5   9   1    7.89    0.94
  -6  -9  -1    9.93    0.90
  -6  -9  -1    9.89    0.84
   6  -9   1    8.48    0.72
   6  -9   1    9.72    0.59
   6  -9   1    8.62    1.00
   6  -9   1    8.70    0.63
  -6   9  -1   10.50    0.88
   6   9   1   11.37    0.76
   6   9   1   11.31    0.90
   6   9   1   10.24    0.66
   7  -9   1    2.40    0.41
   7  -9   1    2.76    0.79
   7  -9   1    2.41    0.42
  -7  -9  -1    2.79    0.74
   7   9   1    4.05    0.63
   7   9   1    2.71    0.53
   7   9   1    3.10    0.42
   8  -9   1    3.18    0.70
   8   9   1    1.98    0.60
   8   9   1    0.64    0.73
   8 -10  -1    2.30    0.60
  -8 -10   1    2.24    0.84
   8  10  -1    2.50    0.67
   8  10  -1    1.94    0.67
   7 -10  -1    8.19    0.81
  -7 -10   1    4.96    0.81
   7 -10  -1    8.01    0.93
   7 -10  -1    6.99    0.61
   7  10  -1    6.64    0.82
   7  10  -1    5.78    0.68
   7  10  -1    6.87    0.69
   6 -10  -1    7.56    0.57
  -6 -10   1    5.96    0.67
   6 -10  -1    6.64    0.70
  -6 -10   1    6.72    0.84
   6 -10  -1    6.70    0.74
   6 -10  -1    7.78    0.71
  -6  10   1    6.83    0.79
   6  10  -1    7.03    0.69
   6  10  -1    8.15    0.61
   5 -10  -1   28.70    1.04
  -5 -10   1   27.12    1.17
  -5 -10   1   27.73    1.32
   5 -10  -1   27.93    1.09
   5 -10  -1   28.00    1.00
   5 -10  -1   29.48    0.99
   5 -10  -1   27.56    1.11
   5  10  -1   29.04    1.02
  -5  10   1   29.50    1.09
   5  10  -1   29.68    1.17
   4 -10  -1   98.39    2.67
   4 -10  -1   96.82    2.71
  -4 -10   1   97.56    2.77
  -4 -10   1   97.77    2.92
   4 -10  -1   97.12    2.64
   4 -10  -1   98.19    2.65
   4 -10  -1   97.16    2.68
   4  10  -1   89.94    2.78
   4  10  -1   94.61    2.67
  -4  10   1   95.41    2.58
   3 -10  -1   31.61    1.01
   3 -10  -1   32.79    1.04
  -3 -10   1   31.53    1.19
  -3 -10   1   29.73    1.09
   3 -10  -1   31.53    1.00
   3 -10  -1   32.40    1.07
   3  10  -1   32.85    1.14
  -3  10   1   33.09    0.97
  -3  10   1   32.76    1.04
   3  10  -1   33.42    1.14
   3  10  -1   32.12    1.21
   2 -10  -1   23.92    0.79
  -2 -10   1   22.27    0.88
   2 -10  -1   24.27    0.83
  -2 -10   1   22.60    0.87
   2 -10  -1   24.06    0.83
   2  10  -1   21.37    0.81
   2  10  -1   21.93    0.84
  -2  10   1   23.38    0.74
  -2  10   1   21.13    0.74
   2  10  -1   23.16    0.87
  -2  10   1   21.52    0.79
  -2  10   1   19.95    0.81
  -1 -10   1  141.49    3.71
   1 -10  -1  142.56    3.70
  -1 -10   1  139.14    3.72
   1 -10  -1  142.23    3.69
   1 -10  -1  140.08    3.68
  -1 -10   1  139.49    3.71
  -1  10   1  146.81    3.79
   1  10  -1  146.50    3.81
   1  10  -1  143.34    3.80
   1  10  -1  142.42    3.79
  -1  10   1  141.31    3.77
  -1  10   1  144.84    3.79
  -1  10   1  146.04    3.76
   1  10  -1  144.98    3.78
   0 -10  -1   15.21    0.61
   0 -10   1   13.62    0.58
   0 -10  -1   15.38    0.61
   0 -10  -1   15.10    0.59
   0 -10  -1   14.34    0.54
   0  10  -1   15.14    0.60
   0  10   1   14.23    0.59
   0  10   1   15.24    0.60
   0  10  -1   14.80    0.58
   0  10  -1   14.59    0.59
   0  10  -1   15.21    0.59
   1 -10   1   41.23    1.26
   1 -10   1   42.95    1.25
   1 -10   1   41.61    1.27
  -1 -10  -1   42.25    1.28
  -1 -10  -1   42.21    1.26
   1  10   1   41.24    1.24
   1  10   1   41.40    1.26
  -1  10  -1   41.81    1.24
   1  10   1   41.90    1.27
  -1  10  -1   40.58    1.24
  -1  10  -1   42.67    1.25
  -1  10  -1   41.69    1.23
   1  10   1   41.10    1.29
  -2 -10  -1  154.80    3.99
   2 -10   1  151.16    3.97
   2 -10   1  147.03    3.94
   2 -10   1  152.68    3.92
  -2 -10  -1  150.52    4.04
   2  10   1  151.10    3.87
  -2  10  -1  146.04    3.84
  -2  10  -1  150.52    3.86
   2  10   1  141.26    3.92
  -2  10  -1  145.86    3.83
   2  10   1  148.55    3.89
  -3 -10  -1   36.18    1.21
   3 -10   1   32.85    1.21
   3 -10   1   38.29    1.14
   3 -10   1   38.78    1.20
  -3 -10  -1   37.40    1.31
   3  10   1   35.06    1.11
  -3  10  -1   33.65    1.05
  -3  10  -1   34.83    1.02
   3  10   1   35.58    1.28
  -3  10  -1   36.05    1.15
   3  10   1   34.09    1.15
   4 -10   1   17.43    0.78
   4 -10   1   18.60    0.72
  -4 -10  -1   17.36    0.95
   4 -10   1   17.77    0.71
  -4 -10  -1   17.76    0.81
   4  10   1   17.25    0.78
   4  10   1   16.62    0.70
   4  10   1   16.37    0.96
  -4  10  -1   16.68    0.77
   5 -10   1   26.55    0.96
   5 -10   1   26.73    1.05
   5 -10   1   27.77    0.97
  -5 -10  -1   23.93    1.23
  -5 -10  -1   26.30    1.09
   5 -10   1   27.89    1.16
   5  10   1   24.92    0.95
   5  10   1   24.86    1.01
  -5  10  -1   26.08    1.07
  -6 -10  -1   15.62    1.14
  -6 -10  -1   15.44    1.02
   6 -10   1   18.03    0.95
   6 -10   1   17.91    0.81
   6 -10   1   16.20    0.78
   6 -10   1   16.27    1.10
   6  10   1   16.97    0.90
  -6  10  -1   14.46    1.05
   6  10   1   14.58    0.78
  -7 -10  -1    7.11    0.83
  -7 -10  -1    4.48    0.79
   7 -10   1    7.22    0.67
   7 -10   1    5.49    0.78
   7 -10   1    6.07    0.71
   7  10   1    7.50    0.86
   7  10   1    7.83    0.75
   7  10   1    7.42    0.82
   8 -10   1    4.76    0.77
   8  10   1    8.22    1.01
   8  10   1    8.57    0.97
  -8 -11   1    1.27    0.80
  -7 -11   1    7.74    0.94
   7 -11  -1    9.31    0.86
   7 -11  -1    7.43    0.84
   7 -11  -1    6.19    0.86
   7  11  -1    7.88    0.75
   7  11  -1    6.65    0.73
   7  11  -1    7.66    0.79
  -6 -11   1   19.27    1.17
   6 -11  -1   20.30    1.06
  -6 -11   1   18.83    1.29
   6 -11  -1   19.02    1.01
   6 -11  -1   20.26    1.09
   6 -11  -1   19.70    0.86
  -6  11   1   17.35    1.00
   6  11  -1   18.39    0.86
   6  11  -1   19.32    1.00
  -5 -11   1   15.37    1.00
  -5 -11   1   14.91    0.92
   5 -11  -1   17.42    0.76
   5 -11  -1   15.75    0.73
   5 -11  -1   16.82    0.79
   5 -11  -1   16.74    0.82
   5 -11  -1   16.48    0.85
   5  11  -1   16.10    0.75
   5  11  -1   16.87    0.86
  -5  11   1   15.71    0.81
  -4 -11   1   63.71    2.03
   4 -11  -1   65.35    1.89
   4 -11  -1   67.00    1.92
   4 -11  -1   65.95    1.96
  -4 -11   1   68.13    2.17
   4 -11  -1   66.63    1.92
   4 -11  -1   66.79    1.92
   4  11  -1   63.03    1.92
   4  11  -1   63.37    1.81
   4  11  -1   58.92    2.02
  -4  11   1   61.93    1.82
   3 -11  -1    8.31    0.46
  -3 -11   1    9.45    0.64
  -3 -11   1    8.25    0.57
   3 -11  -1    9.11    0.54
   3 -11  -1    8.34    0.53
  -3  11   1    8.10    0.47
   3  11  -1    8.23    0.56
  -3  11   1    8.13    0.41
   3  11  -1    7.65    0.49
   3  11  -1    8.00    0.63
   3  11  -1    8.88    0.54
  -3  11   1    7.59    0.44
   2 -11  -1   62.51    1.77
  -2 -11   1   61.51    1.81
  -2 -11   1   58.60    1.83
   2 -11  -1   61.98    1.77
   2 -11  -1   60.43    1.73
  -2  11   1   70.31    2.02
  -2  11   1   70.88    1.97
   2  11  -1   72.86    2.06
   2  11  -1   70.86    2.08
  -2  11   1   72.02    1.96
   2  11  -1   72.03    2.02
  -2  11   1   69.92    1.97
   2  11  -1   69.30    2.05
   1 -11  -1   90.40    2.49
  -1 -11   1   89.48    2.52
   1 -11  -1   94.17    2.52
  -1 -11   1   92.06    2.53
   1 -11  -1   96.07    2.53
  -1 -11   1   88.78    2.53
  -1  11   1   96.75    2.50
   1  11  -1   88.24    2.51
   1  11  -1   93.26    2.53
   1  11  -1   89.99    2.50
  -1  11   1   88.13    2.50
  -1  11   1   92.51    2.48
   1  11  -1   89.10    2.49
  -1  11   1   92.91    2.49
   0 -11  -1   82.38    2.32
   0 -11   1   85.61    2.34
   0 -11  -1   86.13    2.33
   0 -11  -1   82.66    2.25
   0 -11   1   84.92    2.32
   0 -11   1   83.75    2.27
   0  11  -1   73.42    2.06
   0  11   1   71.03    2.07
   0  11  -1   75.19    2.08
   0  11   1   75.82    2.08
   0  11   1   76.15    2.09
   0  11  -1   72.14    2.06
   0  11  -1   75.42    2.09
   1 -11   1  305.67    7.94
  -1 -11  -1  316.26    7.94
  -1 -11  -1  320.47    7.96
   1 -11   1  313.20    7.92
   1 -11   1  308.13    7.93
   1  11   1  326.99    8.32
  -1  11  -1  322.16    8.31
  -1  11  -1  325.17    8.33
   1  11   1  326.04    8.35
   1  11   1  335.55    8.37
   1  11   1  327.90    8.34
  -1  11  -1  336.24    8.33
  -1  11  -1  330.86    8.31
   2 -11   1   61.30    1.81
   2 -11   1   62.07    1.80
  -2 -11  -1   61.98    1.88
   2 -11   1   65.70    1.79
  -2 -11  -1   62.72    1.84
  -2  11  -1   72.33    2.01
  -2  11  -1   72.14    1.99
  -2  11  -1   71.60    2.02
   2  11   1   72.69    2.07
   2  11   1   71.33    2.04
  -2  11  -1   72.58    2.04
   2  11   1   72.39    2.10
  -3 -11  -1   59.93    1.87
  -3 -11  -1   59.24    1.77
   3 -11   1   56.81    1.67
   3 -11   1   58.01    1.70
   3 -11   1   58.81    1.74
   3  11   1   59.15    1.86
  -3  11  -1   57.42    1.65
  -3  11  -1   57.60    1.65
  -3  11  -1   58.54    1.73
   3  11   1   58.84    1.72
   3  11   1   59.04    1.76
   4 -11   1    2.93    0.31
   4 -11   1    2.71    0.37
  -4 -11  -1    2.59    0.51
  -4 -11  -1    2.82    0.40
   4 -11   1    2.40    0.28
  -4  11  -1    1.00    0.33
  -4  11  -1    1.18    0.16
   4  11   1    1.55    0.27
  -4  11  -1    1.50    0.16
   4  11   1    1.40    0.33
   4  11   1    1.32    0.46
   5 -11   1    1.89    0.44
   5 -11   1    1.05    0.36
   5 -11   1    1.40    0.30
   5 -11   1    1.10    0.29
  -5 -11  -1    2.05    0.52
  -5 -11  -1    1.78    0.44
  -5  11  -1    3.30    0.47
   5  11   1    2.67    0.37
   5  11   1    3.03    0.44
   6 -11   1   10.92    1.01
   6 -11   1   12.01    0.72
   6 -11   1   11.42    0.83
  -6 -11  -1   11.40    0.99
  -6 -11  -1   11.37    1.01
   6 -11   1   11.64    0.72
  -6  11  -1   11.93    1.00
   6  11   1   14.67    0.90
   6  11   1   11.90    0.75
   7 -11   1    0.09    0.41
   7 -11   1    0.67    0.52
  -7 -11  -1   -0.23    0.65
   7 -11   1    0.86    0.40
   7  11   1    0.21    0.43
   7  11   1    1.13    0.61
   7  11   1    1.05    0.55
   7 -12  -1    0.53    0.49
   7 -12  -1    1.47    0.69
  -7 -12   1    0.43    0.67
   7  12  -1    1.96    0.60
   7  12  -1    0.77    0.45
   6 -12  -1    3.02    0.52
   6 -12  -1    3.37    0.59
   6 -12  -1    3.89    0.47
  -6 -12   1    3.30    0.68
   6  12  -1    3.44    0.54
  -6  12   1    4.23    0.56
   6  12  -1    4.23    0.48
  -5 -12   1   18.54    1.09
   5 -12  -1   18.85    0.85
   5 -12  -1   19.47    0.93
  -5 -12   1   19.24    1.04
   5 -12  -1   19.80    0.88
   5 -12  -1   19.39    0.92
   5  12  -1   16.27    0.92
  -5  12   1   15.09    0.84
   5  12  -1   15.39    0.76
   4 -12  -1   27.07    0.98
   4 -12  -1   27.76    0.98
   4 -12  -1   27.06    1.03
  -4 -12   1   26.93    1.22
   4 -12  -1   25.35    0.99
  -4 -12   1   28.01    1.12
  -4  12   1   27.14    1.01
   4  12  -1   28.65    1.16
   4  12  -1   26.03    1.08
   4  12  -1   26.74    1.25
  -4  12   1   26.25    0.80
   4  12  -1   26.94    0.98
  -4  12   1   27.28    0.79
   3 -12  -1    3.49    0.36
  -3 -12   1    3.02    0.42
   3 -12  -1    3.70    0.39
  -3 -12   1    2.82    0.39
   3 -12  -1    3.76    0.40
   3  12  -1    1.80    0.32
  -3  12   1    2.44    0.29
  -3  12   1    2.03    0.26
   3  12  -1    2.11    0.37
   3  12  -1    2.86    0.43
  -3  12   1    1.83    0.26
   3  12  -1    2.32    0.30
  -2 -12   1   20.98    0.86
   2 -12  -1   21.38    0.81
   2 -12  -1   20.59    0.77
  -2 -12   1   19.01    0.84
   2 -12  -1   22.25    0.83
  -2  12   1   20.00    0.79
   2  12  -1   21.65    0.85
  -2  12   1   20.85    0.76
  -2  12   1   21.34    0.76
   2  12  -1   19.61    0.78
   2  12  -1   21.55    0.81
  -2  12   1   20.85    0.76
   2  12  -1   18.45    0.83
   1 -12  -1    2.25    0.29
  -1 -12   1    3.33    0.40
  -1 -12   1    2.85    0.33
   1 -12  -1    2.95    0.33
   1 -12  -1    2.62    0.26
  -1 -12   1    2.50    0.30
   1 -12  -1    2.57    0.32
  -1  12   1    2.54    0.27
  -1  12   1    2.95    0.36
   1  12  -1    3.03    0.33
   1  12  -1    2.15    0.29
   1  12  -1    3.45    0.41
   1  12  -1    2.70    0.29
  -1  12   1    2.76    0.30
  -1  12   1    2.72    0.34
   0 -12  -1   92.59    2.57
   0 -12   1   94.95    2.57
   0 -12  -1   95.22    2.58
   0 -12   1   94.52    2.59
   0 -12  -1   90.01    2.56
   0 -12   1   94.14    2.52
   0 -12  -1   91.49    2.49
   0  12  -1   94.10    2.60
   0  12   1   94.91    2.62
   0  12  -1   97.53    2.62
   0  12   1   96.21    2.62
   0  12   1   91.84    2.60
   0  12  -1   97.25    2.61
   0  12  -1   92.97    2.61
   1 -12   1    8.56    0.50
   1 -12   1    9.47    0.50
   1 -12   1    9.45    0.50
  -1 -12  -1    9.50    0.56
  -1 -12  -1    9.94    0.49
   1  12   1    7.26    0.56
   1  12   1    9.01    0.51
  -1  12  -1    8.63    0.49
  -1  12  -1    8.96    0.51
   1  12   1    8.62    0.55
  -1  12  -1    9.64    0.45
  -1  12  -1    9.04    0.49
   1  12   1    8.28    0.47
  -2 -12  -1  116.38    3.24
   2 -12   1  119.41    3.15
  -2 -12  -1  119.41    3.22
   2 -12   1  119.13    3.19
   2 -12   1  114.39    3.17
   2  12   1  123.53    3.33
  -2  12  -1  125.53    3.28
  -2  12  -1  120.26    3.26
   2  12   1  118.66    3.31
   2  12   1  123.43    3.36
   2  12   1  119.99    3.29
  -2  12  -1  121.53    3.27
  -2  12  -1  123.08    3.24
   3 -12   1    2.34    0.31
   3 -12   1    1.92    0.30
   3 -12   1    2.79    0.31
  -3 -12  -1    3.38    0.39
  -3 -12  -1    2.31    0.43
  -3  12  -1    3.50    0.38
   3  12   1    3.67    0.46
   3  12   1    3.12    0.35
  -3  12  -1    3.06    0.35
  -3  12  -1    3.32    0.33
   3  12   1    3.20    0.37
  -4 -12  -1   68.99    2.24
  -4 -12  -1   66.65    2.08
   4 -12   1   70.42    1.99
   4 -12   1   68.47    2.05
   4 -12   1   70.07    2.00
  -4  12  -1   65.84    1.99
   4  12   1   67.21    1.95
   4  12   1   64.04    2.16
   4  12   1   66.93    2.01
  -4  12  -1   66.92    1.76
  -4  12  -1   63.88    1.79
   5 -12   1   17.52    0.96
   5 -12   1   19.31    0.91
   5 -12   1   18.22    0.79
  -5 -12  -1   16.43    1.00
  -5 -12  -1   15.93    1.05
   5 -12   1   18.21    0.81
   5  12   1   13.87    0.75
  -5  12  -1   14.23    0.90
   5  12   1   14.67    0.85
  -6 -12  -1    2.39    0.60
   6 -12   1    2.86    0.53
   6 -12   1    2.49    0.39
   6 -12   1    2.54    0.43
   6 -12   1    3.28    0.67
  -6 -12  -1    2.60    0.64
  -6  12  -1    1.93    0.68
   6  12   1    1.57    0.49
   6  12   1    2.36    0.42
  -7 -12  -1    3.24    0.77
   7 -12   1    1.80    0.57
   7 -12   1    1.60    0.47
   7 -12   1    1.87    0.42
   7  12   1    1.28    0.95
   7  12   1    0.75    0.43
   7  12   1    1.47    0.60
   7 -13  -1    8.31    0.94
  -7 -13   1    4.78    0.79
   7  13  -1    6.95    0.63
   7  13  -1    6.00    0.77
   6 -13  -1    2.48    0.44
   6 -13  -1    1.98    0.57
  -6 -13   1    3.35    0.61
   6 -13  -1    2.86    0.53
   6  13  -1    2.01    0.60
  -6  13   1    1.99    0.53
   6  13  -1    1.06    0.38
   5 -13  -1   13.87    0.75
   5 -13  -1   12.96    0.76
   5 -13  -1   14.81    0.81
   5 -13  -1   13.96    0.80
  -5 -13   1   13.73    0.97
   5  13  -1   11.23    0.78
   5  13  -1   11.61    0.71
  -5  13   1   10.94    0.79
  -4 -13   1    5.04    0.63
   4 -13  -1    3.99    0.47
   4 -13  -1    4.52    0.46
   4 -13  -1    3.97    0.45
  -4 -13   1    3.40    0.47
   4 -13  -1    3.03    0.39
   4  13  -1    5.24    0.58
  -4  13   1    4.12    0.35
   4  13  -1    3.72    0.60
   4  13  -1    3.25    0.44
  -4  13   1    4.83    0.56
   4  13  -1    3.76    0.46
   3 -13  -1   34.79    1.18
   3 -13  -1   34.07    1.15
  -3 -13   1   33.49    1.30
  -3 -13   1   33.63    1.26
   3 -13  -1   34.99    1.17
  -3  13   1   33.40    1.07
  -3  13   1   33.10    1.12
   3  13  -1   33.74    1.26
   3  13  -1   33.26    1.15
   3  13  -1   33.14    1.30
   3  13  -1   34.85    1.24
  -3  13   1   33.23    1.09
  -2 -13   1   29.36    1.07
   2 -13  -1   28.60    1.02
   2 -13  -1   27.89    1.00
  -2 -13   1   28.33    1.08
   2 -13  -1   27.54    0.97
  -2  13   1   23.50    0.90
   2  13  -1   24.64    0.91
   2  13  -1   23.18    0.96
  -2  13   1   23.37    0.86
  -2  13   1   24.13    0.86
   2  13  -1   24.02    0.94
   2  13  -1   24.14    0.90
  -2  13   1   24.13    0.86
   2  13  -1   22.96    0.95
   1 -13  -1   21.86    0.82
   1 -13  -1   21.67    0.84
  -1 -13   1   21.00    0.84
   1 -13  -1   20.52    0.79
  -1 -13   1   23.12    0.87
   1 -13  -1   22.67    0.86
  -1 -13   1   22.51    0.89
   1  13  -1   25.75    0.96
  -1  13   1   25.47    0.91
   1  13  -1   24.47    0.92
  -1  13   1   25.31    0.91
  -1  13   1   23.79    0.90
   1  13  -1   23.63    0.93
  -1  13   1   25.59    0.91
   1  13  -1   25.55    0.93
   0 -13   1   55.65    1.61
   0 -13  -1   54.10    1.57
   0 -13   1   52.29    1.66
   0 -13  -1   55.41    1.67
   0 -13  -1   58.55    1.68
   0 -13  -1   55.28    1.67
   0 -13   1   55.83    1.66
   0  13   1   55.38    1.68
   0  13   1   57.47    1.69
   0  13  -1   57.18    1.68
   0  13  -1   52.82    1.64
   0  13   1   55.40    1.68
   0  13   1   57.52    1.69
   0  13  -1   57.00    1.69
   0  13  -1   55.26    1.68
   1 -13   1   77.37    2.22
  -1 -13  -1   76.24    2.19
   1 -13   1   78.12    2.20
  -1 -13  -1   79.34    2.24
   1  13   1   74.31    2.05
   1  13   1   73.36    2.10
  -1  13  -1   73.63    2.08
   1  13   1   69.96    2.08
  -1  13  -1   70.23    2.05
  -1  13  -1   70.92    2.07
   1  13   1   73.16    2.12
  -1  13  -1   71.88    2.07
  -2 -13  -1   24.13    0.95
   2 -13   1   23.22    0.90
  -2 -13  -1   23.50    0.96
   2 -13   1   24.57    0.88
   2 -13   1   23.71    0.90
  -2  13  -1   22.51    0.82
  -2  13  -1   21.89    0.84
   2  13   1   22.95    0.88
   2  13   1   21.09    0.85
   2  13   1   22.82    0.92
  -2  13  -1   23.19    0.85
  -2  13  -1   21.04    0.85
   2  13   1   23.52    0.95
   3 -13   1   48.36    1.48
   3 -13   1   48.11    1.53
   3 -13   1   48.88    1.51
  -3 -13  -1   47.57    1.57
  -3 -13  -1   48.42    1.64
  -3  13  -1   56.55    1.70
   3  13   1   54.10    1.69
   3  13   1   54.34    1.80
  -3  13  -1   56.43    1.60
   3  13   1   54.53    1.73
  -3  13  -1   53.78    1.62
   4 -13   1   16.99    0.77
   4 -13   1   18.14    0.82
  -4 -13  -1   19.14    1.05
  -4 -13  -1   17.75    0.92
   4 -13   1   17.52    0.80
   4  13   1   18.89    1.10
   4  13   1   18.65    0.84
  -4  13  -1   18.22    0.71
  -4  13  -1   18.91    0.89
  -4  13  -1   18.67    0.67
   4  13   1   17.87    1.07
   5 -13   1    9.09    0.63
   5 -13   1    7.63    0.66
  -5 -13  -1    8.62    0.91
   5 -13   1   10.08    0.64
   5 -13   1    9.26    0.75
   5  13   1    6.38    0.64
  -5  13  -1    5.13    0.59
   5  13   1    6.44    0.60
   6 -13   1    0.01    0.38
   6 -13   1    0.08    0.57
   6 -13   1    0.52    0.43
   6 -13   1    0.04    0.38
  -6 -13  -1    0.53    0.56
   6  13   1    0.28    0.47
   6  13   1   -0.05    0.37
   7 -13   1    3.48    0.50
   7 -13   1    3.01    0.65
  -7 -13  -1    3.31    0.82
   7  13   1    3.02    0.64
   7  13   1    2.89    0.52
   7  13   1    2.52    0.69
  -7 -14   1    3.78    0.81
   7 -14  -1    4.85    0.68
   7  14  -1    4.14    0.70
   7  14  -1    2.75    0.55
  -6 -14   1   28.97    1.54
   6 -14  -1   31.24    1.25
   6 -14  -1   29.58    1.30
   6 -14  -1   31.28    1.35
   6  14  -1   26.12    1.28
   6  14  -1   28.33    1.16
  -6  14   1   27.73    1.27
   5 -14  -1    0.53    0.38
   5 -14  -1    0.54    0.38
  -5 -14   1    0.11    0.43
   5 -14  -1    0.04    0.33
   5  14  -1    0.97    0.34
  -5  14   1    0.63    0.43
   5  14  -1    1.08    0.43
   4 -14  -1    1.16    0.35
   4 -14  -1    0.50    0.30
   4 -14  -1    0.80    0.32
  -4 -14   1    1.23    0.43
  -4 -14   1    0.49    0.44
   4 -14  -1    1.15    0.32
   4  14  -1    1.13    0.49
  -4  14   1    1.19    0.36
   4  14  -1    1.37    0.54
  -4  14   1    1.13    0.26
   4  14  -1    2.01    0.41
   4  14  -1    1.20    0.32
   3 -14  -1   44.41    1.46
   3 -14  -1   44.59    1.42
  -3 -14   1   43.45    1.53
  -3 -14   1   45.22    1.59
   3 -14  -1   45.90    1.46
   3  14  -1   40.53    1.47
   3  14  -1   38.13    1.32
   3  14  -1   38.33    1.42
  -3  14   1   39.12    1.26
   3  14  -1   39.23    1.38
  -3  14   1   38.89    1.29
  -3  14   1   40.02    1.24
  -2 -14   1    1.82    0.33
   2 -14  -1    2.11    0.33
   2 -14  -1    1.30    0.28
  -2 -14   1    1.59    0.31
   2 -14  -1    2.20    0.29
  -2  14   1    2.66    0.33
   2  14  -1    2.79    0.34
   2  14  -1    2.64    0.38
  -2  14   1    2.45    0.37
   2  14  -1    2.12    0.35
   2  14  -1    2.91    0.41
  -2  14   1    2.26    0.31
  -2  14   1    1.87    0.29
   2  14  -1    2.86    0.40
  -1 -14   1   22.57    0.88
   1 -14  -1   21.71    0.87
  -1 -14   1   23.36    0.94
   1 -14  -1   22.26    0.76
  -1 -14   1   23.47    0.92
   1 -14  -1   23.21    0.91
   1 -14  -1   22.36    0.87
  -1  14   1   24.88    0.93
   1  14  -1   24.25    0.97
  -1  14   1   24.67    0.94
   1  14  -1   24.72    0.94
  -1  14   1   24.66    0.92
   1  14  -1   24.27    0.95
   1  14  -1   24.02    0.94
  -1  14   1   25.11    0.92
   0 -14  -1   31.34    1.01
   0 -14   1   33.07    1.10
   0 -14   1   31.48    1.12
   0 -14  -1   32.46    1.12
   0 -14   1   31.78    1.04
   0 -14  -1   29.88    1.08
   0  14   1   30.72    1.10
   0  14   1   30.23    1.09
   0  14  -1   31.92    1.09
   0  14   1   31.41    1.10
   0  14  -1   31.17    1.11
   0  14   1   31.70    1.10
   0  14  -1   31.46    1.09
   0  14  -1   33.04    1.09
  -1 -14  -1    9.59    0.53
  -1 -14  -1    9.93    0.61
   1 -14   1    9.99    0.55
   1 -14   1    9.71    0.56
  -1  14  -1    8.52    0.53
  -1  14  -1    9.16    0.56
  -1  14  -1    9.47    0.56
   1  14   1    8.95    0.56
   1  14   1   10.25    0.53
   1  14   1    9.89    0.63
   1  14   1    9.12    0.57
  -1  14  -1    9.05    0.54
   2 -14   1   10.32    0.61
  -2 -14  -1   10.11    0.66
  -2 -14  -1   12.61    0.71
   2 -14   1   11.93    0.62
   2 -14   1   11.07    0.61
   2  14   1   10.08    0.67
  -2  14  -1   10.67    0.60
  -2  14  -1   11.27    0.58
   2  14   1   10.24    0.63
   2  14   1   11.24    0.72
  -2  14  -1   11.68    0.62
  -2  14  -1   11.36    0.59
   2  14   1   10.62    0.62
  -3 -14  -1   17.29    0.88
   3 -14   1   18.28    0.81
  -3 -14  -1   17.02    0.89
   3 -14   1   17.85    0.78
   3 -14   1   16.52    0.78
  -3  14  -1   18.05    0.80
   3  14   1   17.93    0.84
   3  14   1   19.23    0.83
   3  14   1   19.45    0.95
  -3  14  -1   18.83    0.74
  -3  14  -1   17.04    0.84
  -3  14  -1   16.87    0.80
   3  14   1   16.62    0.96
  -4 -14  -1    8.68    0.87
   4 -14   1    8.37    0.62
   4 -14   1    8.39    0.64
  -4 -14  -1    8.44    0.75
   4 -14   1    9.33    0.62
   4  14   1    8.99    0.66
  -4  14  -1    8.20    0.72
  -4  14  -1    9.38    0.55
  -4  14  -1    9.35    0.51
   4  14   1    8.15    0.63
   4  14   1    8.28    0.88
   5 -14   1   13.21    0.78
  -5 -14  -1   14.68    0.99
   5 -14   1   13.83    0.78
   5 -14   1   14.48    0.81
   5 -14   1   13.78    0.89
  -5 -14  -1   14.06    1.03
  -5  14  -1   10.49    0.93
   5  14   1   11.10    0.83
   5  14   1   11.82    0.78
   6 -14   1   10.49    0.78
   6 -14   1    8.97    0.77
   6 -14   1    8.09    0.98
   6 -14   1    8.66    0.86
  -6 -14  -1    9.35    1.10
   6  14   1    7.99    0.80
   6  14   1    8.24    0.88
  -7 -14  -1    5.01    0.87
   7 -14   1    4.71    0.59
   7 -14   1    6.92    0.74
   7  14   1    8.44    0.84
   7  14   1    8.94    0.94
  -7 -15   1    5.67    0.88
   7  15  -1    6.30    0.68
   7  15  -1    7.20    0.83
   6 -15  -1    0.46    0.54
  -6 -15   1    0.97    0.66
   6 -15  -1   -0.06    0.50
   6 -15  -1   -0.03    0.41
  -6  15   1   -0.75    0.50
   6  15  -1    0.09    0.39
   6  15  -1    0.26    0.53
   5 -15  -1    2.80    0.47
  -5 -15   1    2.93    0.63
   5 -15  -1    3.22    0.44
   5 -15  -1    2.62    0.46
   5  15  -1    2.15    0.50
   5  15  -1    1.96    0.40
  -5  15   1    1.62    0.48
   4 -15  -1    7.64    0.57
  -4 -15   1    7.62    0.84
   4 -15  -1    7.00    0.59
   4 -15  -1    7.68    0.70
   4 -15  -1    7.14    0.67
  -4 -15   1    7.48    0.81
  -4  15   1    5.86    0.60
   4  15  -1    5.61    0.64
   4  15  -1    5.30    0.63
  -4  15   1    5.27    0.47
   4  15  -1    5.17    0.58
   4  15  -1    4.39    1.17
  -4  15   1    5.38    0.49
   3 -15  -1   88.20    2.57
  -3 -15   1   90.61    2.70
   3 -15  -1   86.50    2.55
  -3 -15   1   88.36    2.64
   3 -15  -1   88.60    2.53
   3  15  -1   99.56    2.75
   3  15  -1   95.05    2.80
   3  15  -1   92.13    2.82
   3  15  -1   99.75    2.76
  -3  15   1   93.03    2.65
   3  15  -1   96.21    2.85
  -3  15   1   94.69    2.63
  -3  15   1   96.68    2.70
   2 -15  -1   42.95    1.44
   2 -15  -1   46.14    1.43
  -2 -15   1   42.25    1.50
  -2 -15   1   43.91    1.50
   2 -15  -1   43.16    1.44
   2  15  -1   43.45    1.53
  -2  15   1   45.06    1.43
  -2  15   1   44.18    1.49
   2  15  -1   46.34    1.52
   2  15  -1   44.91    1.48
  -2  15   1   44.20    1.45
   2  15  -1   46.47    1.50
  -2  15   1   45.02    1.43
   1 -15  -1   59.52    1.71
   1 -15  -1   62.29    1.88
  -1 -15   1   62.49    1.89
  -1 -15   1   61.05    1.85
   1 -15  -1   60.09    1.85
   1 -15  -1   62.23    1.85
  -1  15   1   56.55    1.72
  -1  15   1   57.36    1.72
  -1  15   1   55.70    1.75
   1  15  -1   55.90    1.74
  -1  15   1   56.62    1.73
   1  15  -1   55.86    1.75
   1  15  -1   55.39    1.73
   0 -15   1   45.06    1.50
   0 -15   1   46.14    1.49
   0 -15  -1   48.06    1.51
   0 -15   1   45.70    1.42
   0 -15  -1   46.17    1.50
   0 -15  -1   47.49    1.40
   0  15   1   48.20    1.52
   0  15  -1   48.42    1.52
   0  15  -1   45.52    1.49
   0  15   1   46.19    1.52
   0  15   1   50.23    1.54
   0  15   1   46.54    1.51
   0  15  -1   48.19    1.53
   0  15  -1   46.55    1.52
   1 -15   1   15.16    0.71
   1 -15   1   14.64    0.71
  -1 -15  -1   15.47    0.78
  -1 -15  -1   15.76    0.71
   1  15   1   16.67    0.78
  -1  15  -1   16.23    0.76
  -1  15  -1   16.09    0.75
  -1  15  -1   17.12    0.76
   1  15   1   16.88    0.81
  -1  15  -1   16.70    0.76
   1  15   1   16.82    0.77
   2 -15   1    7.15    0.58
   2 -15   1    8.31    0.57
   2 -15   1    7.24    0.54
  -2 -15  -1    8.61    0.68
  -2 -15  -1    8.73    0.61
  -2  15  -1   11.18    0.63
   2  15   1   10.51    0.68
  -2  15  -1   10.66    0.64
  -2  15  -1   12.32    0.69
   2  15   1   11.81    0.70
   2  15   1    9.82    0.65
   2  15   1   11.65    0.74
  -2  15  -1   11.50    0.65
  -3 -15  -1    3.35    0.49
   3 -15   1    2.19    0.35
   3 -15   1    2.80    0.40
  -3 -15  -1    2.55    0.44
   3 -15   1    3.39    0.41
  -3  15  -1    4.57    0.48
  -3  15  -1    3.97    0.47
   3  15   1    4.75    0.59
   3  15   1    4.43    0.58
  -3  15  -1    4.51    0.44
   3  15   1    4.91    0.56
   3  15   1    4.37    0.53
  -3  15  -1    4.30    0.47
  -4 -15  -1   12.23    0.92
   4 -15   1   13.62    0.74
   4 -15   1   12.00    0.72
  -4 -15  -1   10.22    0.87
   4 -15   1   12.81    0.74
  -4  15  -1   12.00    0.65
  -4  15  -1   12.76    0.61
  -4  15  -1   11.77    0.81
   4  15   1   11.27    0.99
   4  15   1   12.79    0.81
   4  15   1   11.09    0.74
   5 -15   1   15.33    0.96
  -5 -15  -1   16.89    1.17
   5 -15   1   17.87    0.90
   5 -15   1   18.04    0.90
   5 -15   1   18.67    0.92
  -5  15  -1   14.06    0.96
   5  15   1   16.49    0.87
   5  15   1   14.18    0.96
   6 -15   1    3.71    0.71
  -6 -15  -1    3.63    0.75
   6 -15   1    3.94    0.53
   6 -15   1    3.83    0.54
   6  15   1    3.77    0.53
   6  15   1    4.19    0.67
   7 -15   1    1.00    0.60
   7 -15   1    0.83    0.48
  -7 -15  -1    1.63    0.81
   7  15   1    2.25    0.67
   7  15   1    1.33    0.56
   7 -16  -1   16.74    1.16
  -7 -16   1   11.50    1.21
   7  16  -1   12.97    1.21
   6 -16  -1   23.13    1.20
   6 -16  -1   21.48    1.24
   6 -16  -1   25.39    1.23
  -6 -16   1   23.74    1.44
  -6  16   1   23.70    1.43
   6  16  -1   24.23    1.24
   6  16  -1   20.66    1.26
   6  16  -1   22.39    1.14
   5 -16  -1   22.31    1.04
  -5 -16   1   19.08    1.22
   5 -16  -1   21.77    0.99
   5 -16  -1   20.10    1.04
   5  16  -1   23.80    1.08
   5  16  -1   23.08    1.22
  -5  16   1   23.03    1.17
   4 -16  -1   14.82    0.71
  -4 -16   1   14.60    1.01
   4 -16  -1   14.79    0.79
   4 -16  -1   15.15    0.89
  -4  16   1   18.29    0.77
  -4  16   1   17.08    0.78
   4  16  -1   17.36    0.97
   4  16  -1   17.57    0.95
   4  16  -1   18.30    0.91
  -4  16   1   18.94    0.91
  -3 -16   1   24.63    1.13
   3 -16  -1   24.18    0.99
   3 -16  -1   23.66    1.00
   3 -16  -1   25.12    1.03
  -3 -16   1   21.58    1.12
   3  16  -1   27.35    1.09
  -3  16   1   28.24    1.11
   3  16  -1   25.13    1.17
  -3  16   1   26.44    1.02
   3  16  -1   24.77    1.14
   3  16  -1   26.34    1.08
  -3  16   1   26.81    1.06
   3  16  -1   28.07    1.13
   2 -16  -1   -0.12    0.25
   2 -16  -1   -0.21    0.29
   2 -16  -1    0.26    0.29
  -2 -16   1   -0.37    0.35
  -2 -16   1    0.36    0.29
   2  16  -1    0.14    0.26
  -2  16   1    0.64    0.33
   2  16  -1    0.37    0.31
  -2  16   1    0.64    0.29
   2  16  -1    0.92    0.35
  -2  16   1    0.41    0.30
  -2  16   1    0.59    0.27
   2  16  -1    0.41    0.32
  -1 -16   1   61.70    1.84
  -1 -16   1   58.18    1.85
   1 -16  -1   59.64    1.68
   1 -16  -1   59.47    1.83
   1 -16  -1   57.20    1.82
  -1  16   1   67.21    1.92
  -1  16   1   64.02    1.94
   1  16  -1   60.87    1.90
   1  16  -1   61.51    1.96
   1  16  -1   62.50    1.94
   1  16  -1   62.38    1.93
  -1  16   1   61.42    1.91
  -1  16   1   64.67    1.92
   0 -16  -1    5.70    0.43
   0 -16   1    5.21    0.53
   0 -16  -1    5.14    0.56
   0 -16   1    4.94    0.45
   0 -16   1    5.11    0.47
   0 -16  -1    5.90    0.53
   0  16  -1    4.35    0.51
   0  16  -1    4.96    0.50
   0  16   1    4.56    0.49
   0  16  -1    5.57    0.55
   0  16   1    5.39    0.51
   0  16  -1    5.44    0.52
   0  16   1    5.42    0.54
   0  16   1    5.33    0.57
   1 -16   1   64.99    1.92
  -1 -16  -1   62.29    1.95
   1 -16   1   63.21    1.95
  -1 -16  -1   62.12    1.90
   1  16   1   64.41    1.97
   1  16   1   63.60    1.99
  -1  16  -1   63.38    1.93
  -1  16  -1   63.29    1.94
   1  16   1   64.30    1.96
  -1  16  -1   61.15    1.92
  -1  16  -1   64.86    1.94
  -2 -16  -1   63.92    2.00
   2 -16   1   65.44    1.94
  -2 -16  -1   63.25    2.02
   2 -16   1   64.18    1.97
  -2  16  -1   61.19    1.87
   2  16   1   61.86    1.93
  -2  16  -1   63.45    1.93
  -2  16  -1   61.78    1.90
  -2  16  -1   60.41    1.89
   2  16   1   61.67    1.94
   2  16   1   59.14    1.98
   2  16   1   64.45    1.94
   3 -16   1    5.11    0.57
  -3 -16  -1    5.41    0.58
   3 -16   1    4.75    0.56
  -3 -16  -1    5.26    0.66
   3 -16   1    5.45    0.55
  -3  16  -1    3.40    0.41
   3  16   1    2.89    0.54
  -3  16  -1    3.58    0.47
   3  16   1    4.18    0.47
   3  16   1    3.21    0.46
  -3  16  -1    3.43    0.45
  -3  16  -1    3.20    0.37
   3  16   1    3.10    0.54
   4 -16   1    5.82    0.66
  -4 -16  -1    6.73    0.81
   4 -16   1    7.52    0.65
  -4 -16  -1    5.81    0.65
   4 -16   1    7.14    0.64
  -4  16  -1    6.54    0.73
  -4  16  -1    6.47    0.54
  -4  16  -1    6.06    0.59
   4  16   1    6.82    0.73
   4  16   1    6.41    0.66
   5 -16   1   15.81    0.97
   5 -16   1   14.44    0.85
   5 -16   1   14.01    0.91
  -5 -16  -1   13.34    1.06
   5 -16   1   13.80    0.88
   5  16   1   12.29    0.85
   5  16   1   11.49    0.89
   6 -16   1   29.22    1.34
  -6 -16  -1   24.75    1.46
   6 -16   1   26.10    1.19
   6 -16   1   24.99    1.25
   6 -16   1   25.48    1.39
   6  16   1   24.55    1.34
   6  16   1   23.50    1.19
  -7 -16  -1    4.32    0.81
   7 -16   1    2.97    0.69
   7 -16   1    2.77    0.60
   7  16   1    5.14    0.78
   7  16   1    4.74    0.67
  -7 -17   1    2.66    0.90
   7 -17  -1    4.14    0.66
   7  17  -1    2.72    0.61
   7  17  -1    2.17    0.74
   6 -17  -1    6.01    0.89
  -6 -17   1    6.82    0.90
   6 -17  -1    6.30    0.68
   6  17  -1    6.63    0.74
   6  17  -1    5.59    0.73
   5 -17  -1    2.75    0.52
  -5 -17   1    2.64    0.74
   5 -17  -1    1.89    0.47
   5 -17  -1    2.82    0.56
  -5  17   1    2.26    0.54
   5  17  -1    2.32    0.46
   5  17  -1    1.46    0.53
   5  17  -1    2.02    0.55
   4 -17  -1   16.80    0.88
   4 -17  -1   16.19    0.96
  -4 -17   1   16.49    1.08
   4  17  -1   16.39    0.97
  -4  17   1   16.97    0.78
  -4  17   1   16.22    0.91
   4  17  -1   17.31    0.91
   4  17  -1   16.07    0.97
  -4  17   1   15.67    0.81
   3 -17  -1   35.41    1.33
  -3 -17   1   37.11    1.44
   3 -17  -1   36.04    1.29
  -3 -17   1   33.36    1.43
   3  17  -1   36.66    1.37
   3  17  -1   36.04    1.36
  -3  17   1   36.13    1.28
   3  17  -1   35.69    1.44
  -3  17   1   36.79    1.27
  -3  17   1   35.43    1.32
   3  17  -1   37.92    1.39
   3  17  -1   33.39    1.47
   2 -17  -1   38.47    1.36
   2 -17  -1   39.06    1.33
  -2 -17   1   38.68    1.40
  -2 -17   1   34.43    1.41
   2  17  -1   33.05    1.29
   2  17  -1   33.32    1.28
  -2  17   1   34.43    1.29
   2  17  -1   33.02    1.33
  -2  17   1   35.17    1.24
  -2  17   1   33.78    1.24
  -2  17   1   33.89    1.26
   2  17  -1   35.23    1.28
   1 -17  -1   96.73    2.82
   1 -17  -1   99.41    2.83
   1 -17  -1   98.97    2.67
  -1 -17   1  100.38    2.87
  -1 -17   1   98.50    2.83
   1  17  -1  104.70    2.95
   1  17  -1  101.38    2.97
  -1  17   1  103.85    2.95
   1  17  -1   99.02    2.96
  -1  17   1  101.91    2.91
  -1  17   1  103.86    2.93
   1  17  -1  104.21    2.96
  -1  17   1  103.76    2.93
   0 -17   1   26.34    1.07
   0 -17   1   27.92    1.01
   0 -17  -1   25.47    0.96
   0 -17   1   26.60    1.08
   0 -17  -1   26.64    1.08
   0  17  -1   26.76    1.09
   0  17   1   27.29    1.04
   0  17  -1   27.13    1.04
   0  17   1   27.48    1.08
   0  17   1   27.16    1.09
   0  17   1   26.58    1.04
   0  17  -1   26.22    1.07
   0  17  -1   27.99    1.10
   1 -17   1   47.80    1.55
  -1 -17  -1   44.74    1.56
   1 -17   1   46.84    1.57
  -1 -17  -1   47.49    1.52
  -1  17  -1   44.39    1.51
  -1  17  -1   45.78    1.51
   1  17   1   45.15    1.57
  -1  17  -1   45.64    1.53
   1  17   1   45.09    1.55
  -1  17  -1   47.68    1.55
   1  17   1   44.34    1.54
   1  17   1   45.50    1.54
   2 -17   1    4.15    0.44
  -2 -17  -1    3.52    0.49
   2 -17   1    4.60    0.54
  -2 -17  -1    4.05    0.55
  -2  17  -1    2.83    0.43
  -2  17  -1    3.17    0.43
   2  17   1    3.26    0.47
  -2  17  -1    1.73    0.38
   2  17   1    3.39    0.54
   2  17   1    2.91    0.43
   2  17   1    3.23    0.48
  -2  17  -1    2.15    0.42
  -3 -17  -1   27.93    1.21
   3 -17   1   26.03    1.09
  -3 -17  -1   26.19    1.21
   3 -17   1   25.52    1.07
   3  17   1   27.09    1.13
   3  17   1   26.18    1.20
  -3  17  -1   24.74    1.11
   3  17   1   30.77    1.83
   3  17   1   25.65    1.14
  -3  17  -1   23.84    1.13
  -3  17  -1   26.62    1.04
  -3  17  -1   25.61    1.07
  -4 -17  -1   12.05    1.01
   4 -17   1   13.31    0.81
   4 -17   1   13.27    0.81
   4 -17   1   13.74    0.83
  -4  17  -1    9.38    0.66
  -4  17  -1    9.59    0.68
   4  17   1   10.30    0.84
  -4  17  -1    8.66    0.85
   4  17   1    9.77    0.75
   5 -17   1   18.69    1.01
   5 -17   1   19.70    1.04
   5 -17   1   20.49    1.09
   5 -17   1   19.64    1.06
  -5 -17  -1   16.56    1.21
   5  17   1   19.41    1.05
   5  17   1   20.81    1.09
  -5  17  -1   19.56    0.74
  -6 -17  -1    0.81    0.73
   6 -17   1    1.52    0.57
   6 -17   1    1.93    0.67
   6  17   1    2.21    0.62
   6  17   1    1.30    0.64
  -7 -17  -1    1.16    0.80
   7  17   1    0.50    0.70
  -6 -18   1   18.84    1.36
   6 -18  -1   16.84    1.31
   6  18  -1   17.25    1.16
   6  18  -1   17.47    1.15
   5 -18  -1    6.21    0.71
   5 -18  -1    8.04    0.77
  -5 -18   1    7.21    0.89
   5 -18  -1    9.32    0.83
  -5  18   1    9.83    0.86
   5  18  -1    9.69    0.99
   5  18  -1   10.49    0.89
  -5  18   1    9.85    0.99
   4 -18  -1   25.05    1.17
   4 -18  -1   24.90    1.10
  -4 -18   1   21.86    1.27
   4  18  -1   30.12    1.25
  -4  18   1   27.32    1.11
  -4  18   1   29.19    1.09
   4  18  -1   29.03    1.31
  -4  18   1   29.51    1.22
   4  18  -1   26.28    1.27
   3 -18  -1    8.91    0.77
  -3 -18   1   10.10    0.88
   3 -18  -1    9.85    0.67
  -3  18   1   10.77    0.76
   3  18  -1   10.23    0.85
   3  18  -1    9.32    0.89
   3  18  -1   10.45    0.81
   3  18  -1   11.26    0.79
  -3  18   1   12.27    0.76
  -3  18   1   10.26    0.78
  -2 -18   1   53.29    1.82
   2 -18  -1   53.23    1.54
  -2 -18   1   49.02    1.81
   2 -18  -1   55.10    1.80
   2 -18  -1   53.24    1.76
   2  18  -1   56.27    1.82
  -2  18   1   54.88    1.77
   2  18  -1   51.46    1.86
  -2  18   1   56.17    1.75
   2  18  -1   53.87    1.80
  -2  18   1   51.76    1.72
   2  18  -1   51.16    1.80
  -2  18   1   54.48    1.81
   1 -18  -1   27.77    0.97
  -1 -18   1   27.47    1.15
   1 -18  -1   26.94    1.12
  -1 -18   1   28.29    1.10
   1 -18  -1   28.90    1.15
   1  18  -1   30.72    1.20
   1  18  -1   29.07    1.15
  -1  18   1   29.82    1.19
   1  18  -1   27.22    1.18
  -1  18   1   30.67    1.18
  -1  18   1   28.82    1.19
  -1  18   1   30.43    1.16
   1  18  -1   30.44    1.19
   0 -18   1   12.60    0.78
   0 -18   1   12.82    0.67
   0 -18  -1   12.81    0.67
   0 -18  -1   12.59    0.75
   0 -18   1   14.74    0.82
   0  18   1   12.47    0.77
   0  18  -1   13.95    0.77
   0  18  -1   12.47    0.79
   0  18   1   13.06    0.75
   0  18   1   13.15    0.73
   0  18  -1   12.63    0.74
   0  18  -1   11.43    0.78
   0  18   1   12.55    0.80
   1 -18   1    3.96    0.45
   1 -18   1    4.16    0.49
  -1 -18  -1    4.46    0.50
   1 -18   1    3.64    0.53
  -1 -18  -1    4.21    0.55
  -1  18  -1    5.41    0.63
   1  18   1    3.71    0.51
  -1  18  -1    4.10    0.45
   1  18   1    5.71    0.58
  -1  18  -1    5.28    0.56
   1  18   1    3.50    0.44
  -1  18  -1    3.68    0.46
   1  18   1    4.39    0.49
  -2 -18  -1    9.69    0.71
   2 -18   1    9.61    0.70
   2 -18   1   10.55    0.72
  -2 -18  -1    8.08    0.82
  -2  18  -1    8.82    0.72
   2  18   1    9.34    0.69
  -2  18  -1   10.06    0.74
   2  18   1    9.86    0.72
  -2  18  -1    8.01    0.75
   2  18   1    8.42    0.87
   2  18   1    8.24    0.71
  -2  18  -1    9.23    0.74
   3 -18   1    8.99    0.73
   3 -18   1   10.65    0.76
  -3 -18  -1   10.97    0.82
  -3  18  -1    8.25    0.72
   3  18   1    9.10    0.75
  -3  18  -1    8.18    0.84
  -3  18  -1    8.65    0.83
  -3  18  -1    9.23    0.74
   3  18   1    8.03    0.95
   3  18   1    9.87    0.77
   4 -18   1   11.20    0.82
   4 -18   1   11.86    0.82
  -4  18  -1    9.68    0.71
  -4  18  -1    9.55    0.75
   4  18   1    9.37    1.07
   4  18   1    8.91    0.84
   5 -18   1    4.82    0.61
  -5 -18  -1    3.56    0.70
   5 -18   1    4.16    0.59
   5  18   1    2.44    0.57
  -5  18  -1    2.35    0.38
  -5  18  -1    2.66    0.50
  -6 -18  -1   14.23    1.29
   6 -18   1   15.01    1.16
   6  18   1   12.82    1.08
   6  18   1   14.35    1.09
  -6 -19   1   12.05    1.35
   6 -19  -1   10.09    1.03
   6  19  -1    9.17    1.04
   6  19  -1   10.82    1.13
   5 -19  -1    2.45    0.48
  -5 -19   1    1.67    0.76
   5 -19  -1    2.92    0.54
  -5  19   1    3.33    0.42
   5  19  -1    3.72    0.62
   5  19  -1    3.15    0.54
   4 -19  -1    7.85    0.83
  -4 -19   1   10.90    0.99
   4 -19  -1    6.71    0.78
   4  19  -1   11.35    0.86
   4  19  -1   10.75    0.94
  -4  19   1   11.15    0.84
  -4  19   1   11.28    0.78
  -4  19   1    9.61    0.92
   3 -19  -1    8.10    0.78
  -3 -19   1    8.68    0.82
   3 -19  -1    6.44    0.65
   3  19  -1    8.03    0.87
  -3  19   1    8.09    0.76
  -3  19   1    7.53    0.75
   3  19  -1    8.69    0.78
  -3  19   1    8.94    0.74
   3  19  -1    7.45    0.72
   2 -19  -1   25.20    1.14
   2 -19  -1   25.84    1.12
   2 -19  -1   25.86    0.92
  -2 -19   1   24.78    1.14
  -2  19   1   18.44    0.94
   2  19  -1   18.57    1.05
   2  19  -1   20.06    1.01
   2  19  -1   19.09    0.99
  -2  19   1   19.68    1.01
  -2  19   1   20.02    0.98
  -2  19   1   19.37    0.96
  -1 -19   1   31.57    1.37
   1 -19  -1   34.48    1.13
   1 -19  -1   34.41    1.29
  -1 -19   1   33.02    1.25
   1 -19  -1   31.02    1.28
   1  19  -1   29.84    1.21
  -1  19   1   30.14    1.21
  -1  19   1   28.43    1.19
   1  19  -1   26.66    1.26
  -1  19   1   29.52    1.20
   1  19  -1   29.28    1.24
   1  19  -1   28.33    1.20
  -1  19   1   29.87    1.23
   0 -19   1   10.53    0.80
   0 -19  -1   11.31    0.66
   0 -19   1   11.40    0.78
   0 -19  -1   10.80    0.80
   0 -19   1   10.56    0.65
   0  19  -1   11.77    0.76
   0  19   1   11.56    0.78
   0  19   1   11.21    0.82
   0  19   1   12.32    0.79
   0  19  -1   11.55    0.83
   0  19  -1   12.16    0.78
   0  19   1   11.53    0.82
   0  19  -1   11.07    0.86
  -1 -19  -1   36.62    1.48
   1 -19   1   38.68    1.44
   1 -19   1   39.73    1.30
   1 -19   1   39.05    1.43
  -1 -19  -1   40.33    1.39
   1  19   1   36.45    1.35
  -1  19  -1   34.40    1.37
  -1  19  -1   37.13    1.38
  -1  19  -1   35.80    1.35
  -1  19  -1   35.10    1.35
   1  19   1   36.37    1.45
   1  19   1   36.06    1.38
   2 -19   1   89.02    2.70
  -2 -19  -1   92.01    2.76
   2 -19   1   93.68    2.74
  -2  19  -1   79.86    2.56
  -2  19  -1   86.28    2.53
  -2  19  -1   86.90    2.56
   2  19   1   84.64    2.59
  -2  19  -1   85.78    2.58
   2  19   1   85.72    2.59
  -3 -19  -1   17.08    1.01
   3 -19   1   17.56    0.92
   3 -19   1   17.63    0.96
  -3  19  -1   12.43    0.91
  -3  19  -1   15.38    0.99
  -3  19  -1   15.42    0.87
   3  19   1   11.80    0.86
  -3  19  -1   12.83    0.86
   3  19   1   12.69    0.88
   3  19   1   13.71    1.06
   4 -19   1    3.07    0.51
   4 -19   1    3.73    0.55
  -4 -19  -1    2.95    0.61
  -4  19  -1    4.11    0.49
   4  19   1    4.71    0.61
  -4  19  -1    5.23    0.56
  -5 -19  -1   11.86    1.19
   5 -19   1   11.86    0.97
   5 -19   1   10.72    0.97
  -5  19  -1   10.22    0.77
   5  19   1    8.59    0.91
   5  19   1    8.54    0.99
  -6 -19  -1    9.14    1.06
   6 -19   1    7.04    0.80
   6  19   1   10.12    1.03
   6  19   1    8.54    0.88
  -6 -20   1   15.35    1.43
   6 -20  -1   14.97    1.17
   6  20  -1   20.37    1.41
   6  20  -1   15.09    1.24
   5 -20  -1    0.21    0.54
  -5 -20   1    0.87    0.63
   5  20  -1    1.52    0.50
  -5  20   1    0.51    0.54
   5  20  -1    0.53    0.62
  -4 -20   1   13.61    1.16
   4 -20  -1   13.83    0.94
   4  20  -1   13.40    1.00
  -4  20   1   12.97    0.90
   4  20  -1   10.91    0.90
  -4  20   1   11.44    0.85
  -3 -20   1    9.37    0.92
   3 -20  -1    7.27    0.97
   3 -20  -1   10.28    0.76
   3  20  -1   10.32    0.83
  -3  20   1   11.28    0.82
   3  20  -1    9.97    1.02
  -3  20   1    9.54    0.88
  -3  20   1   10.17    0.85
   2 -20  -1   12.66    0.93
  -2 -20   1   15.29    0.93
   2 -20  -1   14.45    0.68
   2 -20  -1   15.74    0.88
  -2  20   1   16.76    0.99
   2  20  -1   17.35    0.95
  -2  20   1   17.06    1.00
  -2  20   1   16.21    0.97
   2  20  -1   16.73    0.93
  -2  20   1   16.09    1.00
  -1 -20   1   29.40    1.19
   1 -20  -1   27.48    1.26
   1 -20  -1   29.14    1.21
   1 -20  -1   29.65    1.06
  -1  20   1   26.31    1.18
  -1  20   1   27.31    1.20
  -1  20   1   24.77    1.19
  -1  20   1   27.36    1.18
   1  20  -1   27.22    1.17
   1  20  -1   25.82    1.18
   0 -20  -1    7.21    0.77
   0 -20   1    7.64    0.72
   0 -20  -1    7.78    0.61
   0 -20   1    6.60    0.77
   0 -20   1    7.33    0.63
   0  20  -1    8.16    0.71
   0  20   1    8.16    0.73
   0  20   1    5.65    0.67
   0  20   1    8.79    0.82
   0  20  -1    7.31    0.74
   0  20   1    9.37    0.74
   0  20  -1    6.92    0.82
   0  20  -1    5.79    0.70
  -1 -20  -1    9.46    0.70
   1 -20   1    9.00    0.66
   1 -20   1    9.10    0.75
   1 -20   1    9.78    0.84
   1  20   1    7.84    0.73
   1  20   1    8.23    0.69
  -1  20  -1    8.34    0.79
  -1  20  -1    8.26    0.77
  -1  20  -1    9.19    0.76
   1  20   1    9.79    1.20
  -1  20  -1    8.37    0.76
   2 -20   1   20.33    1.02
  -2 -20  -1   20.92    1.07
   2 -20   1   19.57    1.03
   2  20   1   21.02    1.06
  -2  20  -1   22.17    1.14
   2  20   1   21.30    1.06
  -2  20  -1   22.95    1.11
  -2  20  -1   21.38    1.09
  -2  20  -1   20.63    1.11
  -3 -20  -1    6.18    0.71
   3 -20   1    5.09    0.62
   3 -20   1    3.85    0.57
  -3  20  -1    3.51    0.53
   3  20   1    2.97    0.52
  -3  20  -1    4.65    0.62
  -3  20  -1    3.48    0.53
   4 -20   1    3.17    0.58
  -4 -20  -1    5.35    0.79
  -4  20  -1    2.80    0.47
   4  20   1    4.37    0.58
  -4  20  -1    3.08    0.53
   4  20   1    3.87    0.61
   5 -20   1    9.54    0.99
  -5 -20  -1    7.37    0.94
   5 -20   1    7.84    0.94
  -5  20  -1    7.54    0.83
   5  20   1    6.53    0.72
   5  20   1    9.05    0.97
   6 -20   1   19.84    1.27
  -6 -20  -1   20.02    1.48
   6  20   1   20.90    1.45
   6  20   1   22.70    1.32
   6 -21  -1    2.42    0.70
  -6 -21   1    0.01    0.76
   6  21  -1    2.23    0.67
   6  21  -1    2.16    0.73
  -5 -21   1   10.72    1.20
   5 -21  -1   11.69    1.08
   5  21  -1   13.06    1.13
   5  21  -1   12.97    1.00
  -4 -21   1    9.48    1.06
   4 -21  -1   11.60    0.95
   4  21  -1    9.62    0.89
   4  21  -1   10.72    0.95
  -4  21   1    9.49    0.86
  -4  21   1   11.23    0.89
  -3 -21   1   27.12    1.74
   3 -21  -1   28.39    1.26
   3  21  -1   21.24    1.15
  -3  21   1   25.01    1.15
  -3  21   1   25.01    1.28
   3  21  -1   21.57    1.14
  -3  21   1   21.34    1.13
  -2 -21   1    3.68    0.55
   2 -21  -1    3.63    0.54
   2 -21  -1    4.02    0.41
   2  21  -1    5.79    0.67
  -2  21   1    5.08    0.60
  -2  21   1    5.84    0.64
   2  21  -1    5.45    0.70
  -2  21   1    6.85    0.84
  -1 -21   1    4.34    0.54
   1 -21  -1    4.47    0.54
   1 -21  -1    3.88    0.55
  -1  21   1    9.36    0.83
   1  21  -1    7.47    0.76
  -1  21   1    9.11    0.81
  -1  21   1    6.54    0.77
   1  21  -1    7.62    0.70
   0 -21   1   53.86    1.79
   0 -21  -1   57.21    1.77
   0 -21   1   53.43    1.90
   0  21   1   52.77    1.82
   0  21  -1   52.02    1.81
   0  21  -1   50.41    1.80
   0  21   1   50.22    1.77
   1 -21   1   19.64    1.05
  -1 -21  -1   19.20    0.97
   1 -21   1   20.44    0.93
  -1  21  -1   18.99    1.02
  -1  21  -1   18.49    1.02
   1  21   1   18.30    0.96
   1  21   1   16.09    0.94
  -2 -21  -1    5.06    0.61
   2 -21   1    4.71    0.62
   2 -21   1    3.27    0.55
   2  21   1    3.06    0.52
  -2  21  -1    4.30    0.65
  -2  21  -1    4.17    0.57
   2  21   1    4.54    0.57
  -3 -21  -1   12.44    1.05
   3 -21   1   13.29    1.07
   3 -21   1   11.11    1.36
  -3  21  -1   12.66    0.95
  -3  21  -1   11.36    0.94
   3  21   1   11.09    0.89
   3  21   1   11.78    0.93
  -3  21  -1   10.34    0.91
  -4 -21  -1    1.03    0.63
   4 -21   1    2.34    0.56
   4  21   1    1.86    0.57
   4  21   1    2.23    0.54
  -4  21  -1    2.93    0.53
  -4  21  -1    2.83    0.54
   5 -21   1    4.24    0.68
  -5 -21  -1    3.70    0.78
   5  21   1    3.35    0.59
  -5  21  -1    2.98    1.00
   5  21   1    3.15    0.64
  -6 -21  -1    2.23    0.76
   6 -21   1    1.64    0.68
   6  21   1    0.69    0.65
   6  21   1    0.55    0.73
   5 -22  -1   10.71    1.06
  -5 -22   1   10.70    1.20
   5  22  -1    9.09    0.83
   5  22  -1    8.94    0.95
   4 -22  -1    5.43    0.72
  -4 -22   1    4.91    0.78
   4  22  -1    5.16    0.76
   4  22  -1    6.59    0.71
  -4  22   1    5.73    0.65
  -4  22   1    6.43    0.66
   3 -22  -1   17.33    1.03
  -3 -22   1   16.34    1.13
   3 -22  -1   15.21    0.76
   3  22  -1   14.07    1.03
  -3  22   1   16.60    1.05
   3  22  -1   17.07    1.04
  -3  22   1   16.89    1.17
  -2 -22   1   29.79    1.39
   2 -22  -1   31.82    1.37
   2 -22  -1   31.91    1.14
   2  22  -1   31.36    1.37
   2  22  -1   31.07    1.37
  -2  22   1   33.49    1.41
   1 -22  -1    4.49    0.56
  -1 -22   1    5.61    0.61
   1 -22  -1    4.74    0.59
  -1  22   1    6.04    0.63
   1  22  -1    3.79    0.51
   1  22  -1    4.59    0.61
   0 -22   1    8.70    0.72
   0 -22  -1    9.26    0.74
   0  22   1    8.76    0.94
   0  22  -1    7.38    0.92
   0  22  -1    9.28    1.01
   1 -22   1   15.10    0.84
   1 -22   1   12.79    1.39
  -1 -22  -1   15.94    0.92
  -1  22  -1   13.89    0.96
  -1  22  -1   15.17    1.01
   1  22   1   14.40    0.91
   1  22   1   13.68    0.94
  -2 -22  -1    4.05    0.59
   2 -22   1    4.91    0.61
  -2  22  -1    4.81    0.67
   2  22   1    4.91    0.63
   2  22   1    5.14    0.58
  -2  22  -1    5.23    0.65
   3 -22   1   18.19    1.06
  -3 -22  -1   16.59    1.72
   3  22   1   15.16    1.06
  -3  22  -1   16.47    1.08
   3  22   1   13.46    0.99
  -3  22  -1   16.29    1.08
  -4 -22  -1   15.82    1.26
   4 -22   1   16.11    1.15
  -4  22  -1   13.55    1.00
   4  22   1   15.81    1.10
  -4  22  -1   15.94    1.05
   4  22   1   15.37    1.11
   5 -22   1    1.10    0.63
  -5 -22  -1    1.74    0.83
   5  22   1    1.08    0.64
   5  22   1    0.81    0.58
   5 -23  -1    5.79    0.79
  -5 -23   1    3.94    0.84
   5  23  -1    6.00    0.79
   5  23  -1    5.26    0.81
   4 -23  -1    6.75    0.80
  -4 -23   1    4.30    0.76
  -4  23   1    6.92    0.72
   4  23  -1    5.04    0.71
   4  23  -1    8.05    0.96
  -3 -23   1    1.31    0.61
   3 -23  -1    2.25    0.41
   3 -23  -1    2.52    0.57
  -3  23   1    1.59    0.56
  -3  23   1    2.66    0.67
   3  23  -1    0.96    0.53
   3  23  -1    2.59    0.52
  -2 -23   1   37.88    1.60
   2 -23  -1   40.32    1.34
   2 -23  -1   35.64    2.16
   2  23  -1   36.44    1.53
   2  23  -1   34.66    1.53
  -2  23   1   38.63    1.74
  -2  23   1   37.88    1.60
  -1 -23   1   13.93    0.94
   1 -23  -1   13.66    1.37
   1 -23  -1   13.21    0.81
  -1  23   1   13.15    0.99
  -1  23   1   13.36    0.99
   1  23  -1   12.32    0.94
   1  23  -1   13.18    0.92
   0 -23  -1   10.35    0.80
   0 -23   1    8.72    0.78
   0 -23   1    9.60    0.89
   0  23  -1   14.61    0.97
   0  23   1   12.63    0.90
   0  23   1   13.51    0.98
   0  23  -1   13.89    0.95
   1 -23   1   30.82    1.40
   1 -23   1   33.93    1.29
  -1 -23  -1   34.22    1.38
  -1  23  -1   37.16    1.51
  -1  23  -1   33.93    1.46
   1  23   1   34.89    1.48
   1  23   1   32.67    1.44
   2 -23   1   32.61    1.44
   2 -23   1   31.29    1.25
  -2 -23  -1   31.88    1.43
   2  23   1   23.90    1.23
   2  23   1   26.06    1.26
  -2  23  -1   25.22    1.36
  -3 -23  -1   16.65    1.22
   3 -23   1   17.08    1.10
  -3  23  -1   17.04    1.18
   3  23   1   17.06    1.14
  -3  23  -1   15.58    1.15
   3  23   1   16.56    1.15
   4 -23   1    3.95    0.66
  -4 -23  -1    4.22    0.80
   4  23   1    2.22    0.57
  -4  23  -1    2.71    0.61
   4  23   1    1.71    0.62
  -5 -23  -1   15.43    1.45
   5 -23   1   17.35    1.29
   5  23   1   16.88    1.28
   5  23   1   17.28    1.26
   5 -24  -1   10.25    1.19
  -5 -24   1    7.52    1.04
   5  24  -1    9.34    1.13
   5  24  -1   10.20    1.17
   4 -24  -1   13.28    1.19
  -4 -24   1   11.59    1.25
  -4  24   1   10.81    1.13
   4  24  -1   11.37    1.11
   4  24  -1    9.68    1.13
   3 -24  -1    6.88    0.67
   3 -24  -1    8.28    0.98
  -3 -24   1    6.44    0.86
   3  24  -1    7.53    0.90
  -3  24   1    8.61    0.92
  -3  24   1    7.55    1.01
   3  24  -1    7.85    0.95
   2 -24  -1    9.35    0.91
  -2 -24   1    9.73    1.12
   2 -24  -1    9.82    0.75
   2  24  -1    9.27    0.95
  -2  24   1    8.61    0.97
   2  24  -1    9.16    0.91
  -2  24   1   10.75    1.03
   1 -24  -1   15.91    1.05
   1 -24  -1   15.61    0.89
  -1 -24   1   15.36    1.05
  -1  24   1   13.86    1.07
   1  24  -1   14.03    1.00
  -1  24   1   14.27    1.10
   1  24  -1   14.27    0.94
   0 -24   1   15.01    0.94
   0 -24   1   12.86    1.06
   0 -24  -1   13.51    0.89
   0  24   1   12.40    0.97
   0  24  -1   12.88    1.02
   0  24  -1   11.71    0.96
   0  24   1   15.43    1.00
  -1 -24  -1    0.65    0.45
   1 -24   1    0.52    0.40
   1 -24   1   -0.03    0.45
  -1  24  -1    0.37    0.47
   1  24   1    0.59    0.43
   1  24   1    0.84    0.48
  -1  24  -1    0.38    0.52
  -2 -24  -1   10.93    1.01
   2 -24   1    8.89    0.99
   2 -24   1    8.88    0.77
  -2  24  -1    9.43    1.01
  -2  24  -1    9.06    0.99
   2  24   1    7.70    0.88
   2  24   1   10.21    0.94
  -3 -24  -1    9.63    1.11
   3 -24   1    8.87    0.95
  -3  24  -1   10.64    1.18
   3  24   1   10.27    1.07
   3  24   1   13.91    1.05
   4 -24   1    7.46    0.85
  -4 -24  -1    7.06    0.94
   4  24   1    4.86    0.70
  -4  24  -1    4.89    0.74
   4  24   1    4.94    0.79
   5 -24   1    5.80    0.90
  -5 -24  -1    5.06    0.87
   5  24   1    6.13    0.79
   5  24   1    5.00    0.75
   4 -25  -1    4.91    0.79
  -4 -25   1    2.52    0.87
  -4  25   1    3.22    0.74
   4  25  -1    3.16    0.68
   4  25  -1    1.55    0.63
   3 -25  -1   41.70    1.40
   3 -25  -1   40.09    1.70
  -3 -25   1   40.45    1.84
   3  25  -1   35.67    1.66
   3  25  -1   35.38    1.67
  -3  25   1   38.11    1.64
  -3  25   1   39.08    1.82
  -2 -25   1    7.26    0.86
   2 -25  -1    6.91    0.78
   2 -25  -1    8.17    0.76
  -2  25   1    9.35    1.04
  -2  25   1    9.59    1.03
   2  25  -1    7.55    0.83
   2  25  -1   11.20    0.99
   1 -25  -1    4.43    0.57
  -1 -25   1    3.62    0.67
  -1  25   1    5.72    0.76
   1  25  -1    6.95    0.74
   1  25  -1    5.61    0.66
  -1  25   1    6.30    0.74
   0 -25  -1    6.93    0.81
   0 -25   1    6.73    0.81
   0  25  -1    7.16    0.84
   0  25  -1    5.77    0.69
   0  25   1    7.27    0.84
   0  25   1    7.91    0.91
   1 -25   1   11.97    1.02
   1 -25   1   14.06    0.95
  -1 -25  -1   12.31    1.00
  -1  25  -1   10.53    1.05
   1  25   1   13.05    0.97
   1  25   1   10.82    0.95
  -1  25  -1   10.51    1.03
   2 -25   1   19.47    1.06
   2 -25   1   19.14    1.20
  -2 -25  -1   20.41    1.28
  -2  25  -1   17.87    1.21
  -2  25  -1   19.43    1.25
   2  25   1   20.98    1.21
   2  25   1   18.17    1.20
   3 -25   1   10.98    1.09
   3 -25   1   13.29    0.92
  -3 -25  -1   11.80    1.26
   3  25   1    9.59    1.05
  -3  25  -1   10.67    1.15
   3  25   1   11.04    1.09
  -3  25  -1   10.54    1.21
   4 -25   1   33.30    1.76
  -4 -25  -1   37.82    1.84
  -4  25  -1   32.03    1.58
   4  25   1   31.14    1.58
   4  25   1   32.03    1.60
  -4 -26   1    3.86    0.91
   4 -26  -1    4.26    0.80
  -4  26   1    2.74    0.94
   4  26  -1    3.45    0.74
   4  26  -1    2.07    0.67
   3 -26  -1    2.89    0.69
  -3 -26   1    2.68    0.76
   3  26  -1    3.08    0.70
   3  26  -1    1.12    0.58
  -3  26   1    2.69    0.72
  -3  26   1    1.67    0.74
   2 -26  -1    4.26    0.70
  -2 -26   1    4.67    0.81
   2 -26  -1    4.86    0.54
  -2  26   1    3.76    0.73
   2  26  -1    4.63    0.71
   2  26  -1    3.85    0.67
  -2  26   1    3.53    0.69
   1 -26  -1    1.71    0.52
  -1 -26   1    1.15    0.59
  -1  26   1    2.12    0.58
   1  26  -1    1.18    0.57
   1  26  -1    1.54    0.56
  -1  26   1    0.85    0.63
   0 -26   1    3.28    0.58
   0 -26  -1    2.20    0.58
   0  26  -1    2.14    0.59
   0  26   1    3.06    0.64
   0  26  -1    3.27    0.63
   0  26   1    1.57    0.53
   1 -26   1    3.29    0.63
   1 -26   1    3.56    0.60
  -1 -26  -1    3.19    0.64
  -1  26  -1    2.98    0.62
   1  26   1    3.86    0.64
  -1  26  -1    2.98    0.65
   1  26   1    5.20    0.73
   2 -26   1    4.93    0.73
   2 -26   1    6.45    0.68
  -2 -26  -1    4.72    0.89
  -2  26  -1    6.20    0.74
  -2  26  -1    5.86    0.82
   2  26   1    4.54    0.74
   2  26   1    3.59    0.66
  -3 -26  -1   -0.17    0.68
   3 -26   1   -0.11    0.49
   3 -26   1    0.18    0.63
  -3  26  -1    0.31    0.61
  -3  26  -1    0.20    0.71
   3  26   1    0.01    0.58
   3  26   1    0.79    0.64
  -4 -26  -1   17.02    1.50
   4 -26   1   13.08    1.28
   4  26   1   11.15    1.20
  -4  26  -1   13.18    1.33
   4  26   1   14.04    1.20
   3 -27  -1    1.22    0.75
  -3 -27   1   -0.48    0.76
   3  27  -1    0.26    0.59
   3  27  -1    0.31    0.61
  -3  27   1    0.24    0.66
  -2 -27   1   11.53    1.19
   2 -27  -1   11.31    0.86
   2 -27  -1   10.60    1.10
   2  27  -1   10.23    1.12
   2  27  -1    6.82    0.82
  -2  27   1    7.53    0.85
  -2  27   1    8.63    0.95
  -1 -27   1   12.53    1.46
   1 -27  -1   16.72    1.02
  -1  27   1   14.33    1.23
   1  27  -1   15.45    1.24
   1  27  -1   17.02    1.22
  -1  27   1   16.57    1.21
   0 -27  -1   22.12    1.21
   0 -27   1   22.98    1.31
   0  27  -1   27.02    1.48
   0  27   1   25.71    1.42
   0  27   1   28.12    1.50
   0  27  -1   29.46    1.46
  -1 -27  -1   17.99    1.29
   1 -27   1   20.05    1.30
   1 -27   1   20.88    1.23
   1  27   1   19.32    1.27
  -1  27  -1   18.81    1.26
  -1  27  -1   22.09    1.34
   1  27   1   18.45    1.27
  -2 -27  -1    8.35    0.99
   2 -27   1    5.79    0.87
   2 -27   1    7.29    0.73
  -2  27  -1    7.76    0.82
  -2  27  -1    5.11    0.85
   2  27   1    4.84    0.72
   2  27   1    5.21    0.77
  -3 -27  -1    3.01    0.81
   3 -27   1    4.06    0.66
   3 -27   1    5.08    0.83
   3  27   1    2.98    0.68
  -3  27  -1    2.50    0.80
   3  27   1    0.98    0.65
  -3  27  -1    3.02    0.91
  -3 -28   1    1.48    0.84
   3 -28  -1    1.57    0.81
  -3  28   1    0.03    0.69
   3  28  -1    1.50    0.69
   3  28  -1    1.77    0.71
  -2 -28   1    5.80    0.89
   2 -28  -1    7.21    0.87
   2  28  -1    5.27    0.77
   2  28  -1    7.10    0.87
  -2  28   1    3.84    0.86
  -2  28   1    3.31    0.75
   1 -28  -1    6.24    0.67
  -1 -28   1    4.76    0.80
  -1  28   1    4.47    0.82
   1  28  -1    4.25    0.75
  -1  28   1    4.75    0.79
   1  28  -1    4.58    0.72
   0 -28   1    5.33    0.80
   0 -28  -1    5.64    0.69
   0  28   1    5.44    0.80
   0  28  -1    5.91    0.83
   0  28   1    6.25    0.80
   0  28  -1    4.05    0.73
   1 -28   1    1.45    0.61
  -1 -28  -1    2.31    0.75
   1 -28   1    0.55    0.69
   1  28   1    1.37    0.63
  -1  28  -1    1.30    0.67
  -1  28  -1    2.18    0.72
   1  28   1    2.48    0.64
   2 -28   1    2.49    0.60
   2 -28   1    1.29    0.63
  -2 -28  -1    0.87    0.75
   2  28   1    1.09    0.64
  -2  28  -1    1.21    0.76
   2  28   1    1.64    0.63
  -2  28  -1    3.05    0.75
   3 -28   1    6.62    0.85
  -3 -28  -1    3.25    0.87
   3  28   1    5.38    0.81
  -3  28  -1    4.86    0.89
  -2 -29   1    2.97    0.88
  -2  29   1    2.35    0.77
   2  29  -1    1.24    0.65
  -2  29   1    3.83    0.83
   2  29  -1    4.16    0.76
  -1 -29   1    9.37    1.03
  -1  29   1   12.10    1.24
   1  29  -1    9.80    1.12
   1  29  -1    8.94    1.11
  -1  29   1   11.79    1.24
   0 -29   1   17.56    1.92
   0 -29  -1   24.20    1.28
   0  29  -1   20.56    1.39
   0  29   1   18.91    1.34
   0  29  -1   24.11    1.46
   0  29   1   19.83    1.42
   1 -29   1   40.10    1.80
   1 -29   1   39.69    1.63
  -1 -29  -1   31.48    2.05
  -1  29  -1   34.90    1.77
  -1  29  -1   35.28    1.73
   1  29   1   34.05    1.66
   1  29   1   32.13    1.62
  -2 -29  -1    2.60    0.86
   2 -29   1    2.00    0.73
   2  29   1    3.92    0.73
  -2  29  -1    3.81    0.80
  -2  29  -1    4.75    0.87
   2  29   1    4.08    0.80
   0 -30   1    5.08    0.79
   0 -30  -1    4.55    1.07
   0  30   1    1.97    0.73
   0  30  -1    4.43    0.79
   8   0  -2    5.64    0.73
   8   0  -2    6.22    0.67
   7   0  -2    0.00    0.38
   7   0  -2    0.26    0.38
   6   0  -2    0.65    0.54
  -6   0   2    1.54    0.50
   6   0  -2    0.40    0.35
   6   0  -2    0.79    0.30
   5   0  -2   37.89    1.38
  -5   0   2   37.63    1.37
   5   0  -2   36.47    1.23
   5   0  -2   37.61    1.20
   4   0  -2   13.57    0.68
   4   0  -2   12.94    0.57
  -4   0   2   13.30    0.65
   4   0  -2   13.21    0.53
   3   0  -2   84.77    2.44
  -3   0   2   93.13    2.50
   3   0  -2   94.34    2.45
   3   0  -2   93.00    2.50
   2   0  -2    0.27    0.13
   2   0  -2    0.14    0.13
  -2   0   2    0.42    0.16
   1   0  -2  104.00    2.65
   1   0  -2  108.56    2.68
   1   0  -2  106.28    2.63
  -1   0   2  105.62    2.64
  -1   0   2  104.20    2.69
   0   0   2    2.01    0.11
   0   0  -2    2.17    0.11
   0   0   2    2.07    0.12
  -1   0  -2  336.10    8.46
   1   0   2  343.55    8.46
  -2   0  -2  598.29   14.62
   2   0   2  588.15   14.66
   2   0   2  577.26   14.61
   3   0   2    0.43    0.11
   3   0   2    0.47    0.10
   3   0   2    0.24    0.17
   3   0   2    0.56    0.23
   4   0   2    3.76    0.31
   4   0   2    4.68    0.41
   4   0   2    3.54    0.25
   4   0   2    4.01    0.46
   5   0   2    3.11    0.33
   5   0   2    3.67    0.54
   5   0   2    3.86    0.47
   5   0   2    3.23    0.34
   6   0   2   27.42    0.87
   6   0   2   27.60    1.18
   6   0   2   29.78    0.97
   7   0   2    0.59    0.34
   7   0   2   -0.31    0.44
   7   0   2    0.43    0.23
   8   0   2    0.49    0.54
   8  -1  -2   15.58    1.06
   8  -1  -2   18.50    1.13
   8   1  -2   15.99    1.09
   8   1  -2   15.33    1.10
   7  -1  -2   33.44    1.30
   7  -1  -2   31.92    1.24
   7   1  -2   33.92    1.33
   7   1  -2   34.06    1.30
  -6  -1   2   73.78    2.41
   6  -1  -2   74.92    2.16
   6  -1  -2   75.56    2.20
   6  -1  -2   71.58    2.40
   6   1  -2   77.42    2.22
   6   1  -2   75.40    2.50
   6   1  -2   73.97    2.24
   5  -1  -2   11.91    0.58
   5  -1  -2   12.26    0.75
  -5  -1   2   11.43    0.77
   5  -1  -2   11.57    0.61
   5   1  -2    9.40    0.57
   5   1  -2   10.43    0.74
   5   1  -2   10.13    0.56
  -5   1   2    9.54    0.71
   4  -1  -2   27.18    0.90
  -4  -1   2   26.06    0.99
   4  -1  -2   26.25    0.99
   4  -1  -2   26.63    0.85
  -4   1   2   23.00    0.91
   4   1  -2   24.75    0.81
   4   1  -2   24.71    0.86
   4   1  -2   24.26    0.96
   3  -1  -2    0.97    0.15
   3  -1  -2    0.97    0.16
  -3  -1   2    0.81    0.20
   3  -1  -2    0.69    0.21
  -3   1   2    0.40    0.18
   3   1  -2    0.19    0.15
   2  -1  -2    9.84    0.39
   2  -1  -2    8.89    0.30
  -2  -1   2    8.49    0.49
   2  -1  -2    9.19    0.26
  -2   1   2    7.02    0.34
   2   1  -2    6.67    0.33
   2   1  -2    6.88    0.21
   2   1  -2    6.58    0.34
  -1  -1   2  181.77    4.32
  -1  -1   2  176.28    4.37
   1  -1  -2  167.95    4.32
   1  -1  -2  168.40    4.33
   1   1  -2  184.54    4.51
  -1   1   2  185.75    4.51
   1   1  -2  184.15    4.57
   1   1  -2  181.54    4.56
   1   1  -2  171.67    4.51
  -1   1   2  181.28    4.53
   0  -1   2   76.70    1.93
   0  -1  -2   75.31    1.94
   0  -1   2   76.70    1.94
   0   1  -2   77.47    1.95
   0   1   2   75.35    1.94
   0   1   2   78.26    1.96
   0   1  -2   74.62    1.95
   0   1  -2   79.22    1.96
  -1  -1  -2  242.40    6.00
   1  -1   2  241.10    6.07
   1  -1   2  240.86    6.03
  -1  -1  -2  245.09    6.03
  -1   1  -2  245.44    6.04
   1   1   2  243.04    6.05
   1   1   2  240.67    6.08
   2  -1   2  125.23    3.09
  -2  -1  -2  124.35    3.12
   2  -1   2  121.99    3.13
   2  -1   2  124.79    3.22
  -2  -1  -2  124.48    3.10
   2   1   2  123.97    3.16
   2   1   2  116.99    3.02
  -2   1  -2  117.49    2.98
   2   1   2  118.78    3.11
  -2   1  -2  125.44    3.12
   2   1   2  114.21    3.00
   3  -1   2  115.16    3.07
  -3  -1  -2  121.85    3.09
   3  -1   2  120.25    3.06
   3  -1   2  125.95    3.29
   3  -1   2  123.43    3.21
   3   1   2  122.52    3.21
   3   1   2  111.09    2.98
   3   1   2  120.48    3.13
  -3   1  -2  119.50    3.13
   3   1   2  113.82    2.99
   4  -1   2   14.54    0.52
   4  -1   2   14.12    0.48
   4  -1   2   14.78    0.65
   4  -1   2   14.31    0.73
   4   1   2   19.05    0.58
   4   1   2   19.58    0.78
   4   1   2   16.77    0.69
   4   1   2   17.58    0.87
   5  -1   2   53.60    1.86
   5  -1   2   52.11    1.48
   5  -1   2   57.29    1.73
   5  -1   2   55.69    1.53
   5   1   2   56.52    1.57
   5   1   2   57.13    1.95
   5   1   2   59.22    1.66
   5   1   2   59.33    1.81
   6  -1   2   17.00    0.61
   6  -1   2   16.75    0.87
   6  -1   2   16.89    0.70
   6   1   2   16.16    0.61
   6   1   2   17.25    0.72
   6   1   2   16.52    0.90
   7  -1   2    6.43    0.79
   7  -1   2    7.83    0.49
   7  -1   2    6.80    0.60
   7   1   2    7.92    0.82
   7   1   2    7.75    0.63
   7   1   2    7.64    0.48
   8  -1   2   12.55    1.09
   8   1   2   11.27    1.11
   8  -2  -2    5.29    0.62
   8  -2  -2    5.18    0.69
   8   2  -2    5.03    0.84
   8   2  -2    6.32    0.72
   7  -2  -2    3.33    0.49
   7  -2  -2    2.36    0.44
  -7  -2   2    3.53    0.71
   7   2  -2    3.42    0.52
   7   2  -2    2.66    0.52
  -6  -2   2    6.06    0.70
   6  -2  -2    6.19    0.70
   6  -2  -2    6.00    0.54
   6  -2  -2    6.47    0.58
   6   2  -2    4.78    0.57
   6   2  -2    5.97    0.71
   6   2  -2    5.61    0.57
   5  -2  -2   33.14    1.12
   5  -2  -2   32.60    1.25
   5  -2  -2   32.49    1.07
  -5  -2   2   33.40    1.30
   5   2  -2   37.22    1.20
   5   2  -2   35.57    1.38
  -5   2   2   37.90    1.34
   5   2  -2   36.62    1.23
   4  -2  -2   67.24    1.97
   4  -2  -2   67.77    1.89
  -4  -2   2   66.66    2.02
   4  -2  -2   66.37    1.83
  -4   2   2   62.30    1.87
   4   2  -2   63.68    1.92
   4   2  -2   65.48    1.79
   4   2  -2   62.73    1.83
  -3  -2   2   13.48    0.59
   3  -2  -2   13.69    0.57
   3  -2  -2   14.17    0.49
  -3   2   2   15.74    0.61
   3   2  -2   16.02    0.60
   3   2  -2   15.58    0.67
  -2  -2   2  227.27    5.64
   2  -2  -2  219.35    5.54
   2  -2  -2  224.68    5.52
   2  -2  -2  219.54    5.61
  -2  -2   2  223.50    5.68
  -2   2   2  232.17    5.91
   2   2  -2  233.99    5.82
   2   2  -2  237.03    5.96
  -2   2   2  234.78    5.84
   2   2  -2  236.66    5.94
   1  -2  -2  133.50    3.38
   1  -2  -2  134.68    3.43
  -1  -2   2  139.95    3.44
  -1  -2   2  136.30    3.42
   1  -2  -2  136.00    3.41
  -1  -2   2  138.70    3.49
  -1  -2   2  138.96    3.48
   1   2  -2  119.10    3.05
   1   2  -2  120.74    3.01
   1   2  -2  120.00    3.00
  -1   2   2  119.59    2.99
  -1   2   2  119.94    2.99
   1   2  -2  117.14    3.04
   0  -2   2   21.32    0.59
   0  -2   2   21.05    0.59
   0  -2   2   21.97    0.60
   0  -2  -2   21.29    0.61
   0  -2  -2   20.74    0.60
   0   2  -2   23.82    0.65
   0   2   2   22.30    0.65
   0   2  -2   22.99    0.64
   0   2  -2   23.48    0.64
   1  -2   2  301.72    7.39
  -1  -2  -2  295.04    7.37
   1  -2   2  293.14    7.42
  -1  -2  -2  298.82    7.39
   1   2   2  303.44    7.55
   1   2   2  307.73    7.60
  -1   2  -2  300.17    7.54
   2  -2   2   30.96    0.83
   2  -2   2   29.50    0.91
  -2  -2  -2   30.00    0.83
  -2  -2  -2   30.20    0.81
   2  -2   2   30.11    0.78
   2   2   2   38.72    1.03
  -2   2  -2   39.68    1.12
   2   2   2   36.05    1.11
  -2   2  -2   38.37    1.00
   2   2   2   38.46    1.17
   2   2   2   38.14    1.04
   3  -2   2   90.42    2.43
   3  -2   2   87.67    2.28
  -3  -2  -2   90.46    2.33
   3  -2   2   90.54    2.50
   3  -2   2   88.63    2.30
   3   2   2   89.05    2.56
   3   2   2   87.52    2.35
  -3   2  -2   95.50    2.50
   3   2   2   91.86    2.37
   3   2   2   93.00    2.49
   4  -2   2   22.72    0.70
   4  -2   2   22.36    0.68
   4  -2   2   22.15    0.92
   4  -2   2   23.24    0.86
  -4   2  -2   22.34    0.85
   4   2   2   21.03    0.71
   4   2   2   20.70    0.95
   4   2   2   21.38    0.84
   4   2   2   20.62    0.67
   5  -2   2   20.04    0.65
   5  -2   2   19.53    1.04
   5  -2   2   20.19    0.70
   5  -2   2   19.63    0.86
   5   2   2   23.89    0.95
   5   2   2   22.05    0.79
   5   2   2   21.74    0.72
   5   2   2   22.16    1.09
   6  -2   2    1.06    0.38
   6  -2   2    1.54    0.27
   6  -2   2    1.33    0.21
   6   2   2    0.80    0.36
   6   2   2    0.24    0.20
   6   2   2    0.72    0.28
   7  -2   2   13.58    0.71
   7  -2   2   14.60    0.62
   7  -2   2   12.91    1.07
   7   2   2   13.53    0.74
   7   2   2   13.16    0.59
   7   2   2   11.70    0.92
   8  -2   2    4.30    0.70
   8   2   2    2.48    0.69
   8  -3  -2    6.71    0.70
   8  -3  -2    6.30    0.67
   8   3  -2    6.69    0.78
   8   3  -2    7.11    0.86
   7  -3  -2   27.06    1.15
  -7  -3   2   25.25    1.49
   7  -3  -2   28.33    1.11
   7   3  -2   29.37    1.25
   7   3  -2   28.63    1.20
  -6  -3   2    3.31    0.57
   6  -3  -2    2.53    0.38
   6  -3  -2    2.49    0.55
   6  -3  -2    2.51    0.40
   6   3  -2    4.82    0.58
   6   3  -2    3.22    0.66
   6   3  -2    4.37    0.46
   5  -3  -2   50.16    1.51
   5  -3  -2   49.13    1.46
   5  -3  -2   47.85    1.62
  -5  -3   2   47.90    1.69
   5   3  -2   47.99    1.47
   5   3  -2   48.46    1.51
   5   3  -2   45.52    1.65
   4  -3  -2   15.47    0.71
  -4  -3   2   14.38    0.76
   4  -3  -2   15.69    0.57
   4   3  -2   10.45    0.55
   4   3  -2   11.76    0.64
  -4   3   2   10.61    0.58
   3  -3  -2  179.55    4.60
  -3  -3   2  192.24    4.85
   3  -3  -2  191.20    4.76
   3  -3  -2  181.74    4.66
   3  -3  -2  179.51    4.59
   3   3  -2  199.84    5.05
  -3   3   2  196.10    4.95
   3   3  -2  192.17    5.10
  -3   3   2  196.24    5.03
  -2  -3   2    3.88    0.28
  -2  -3   2    3.38    0.30
   2  -3  -2    3.79    0.18
   2  -3  -2    3.74    0.18
   2  -3  -2    3.78    0.23
   2   3  -2    5.37    0.34
  -2   3   2    5.15    0.22
   2   3  -2    5.27    0.31
  -2   3   2    4.88    0.26
   2   3  -2    5.30    0.22
   1  -3  -2   68.88    1.75
  -1  -3   2   69.26    1.81
   1  -3  -2   70.73    1.80
  -1  -3   2   70.21    1.79
  -1  -3   2   69.05    1.84
  -1  -3   2   71.00    1.85
   1  -3  -2   68.60    1.76
   1   3  -2   72.61    1.91
  -1   3   2   72.30    1.86
   1   3  -2   71.49    1.87
  -1   3   2   72.99    1.82
   1   3  -2   73.82    1.88
  -1   3   2   72.05    1.82
   0  -3   2    0.39    0.08
   0  -3  -2    0.33    0.08
   0  -3   2    0.39    0.08
   0  -3   2    0.29    0.08
   0  -3  -2    0.36    0.08
   0   3  -2    0.34    0.08
   0   3   2    0.36    0.08
   0   3  -2    0.30    0.08
   0   3   2    0.33    0.10
   0   3   2    0.44    0.07
   0   3  -2    0.40    0.08
  -1  -3  -2  111.33    2.80
   1  -3   2  111.36    2.81
  -1  -3  -2  111.49    2.81
   1  -3   2  108.87    2.83
   1  -3   2  108.99    2.76
  -1  -3  -2  109.71    2.85
   1   3   2  108.17    2.82
  -1   3  -2  110.71    2.84
  -1   3  -2  110.61    2.80
   1   3   2  111.06    2.80
   1   3   2  114.41    2.86
  -1   3  -2  107.66    2.76
  -2  -3  -2   18.48    0.57
   2  -3   2   18.64    0.56
   2  -3   2   18.45    0.51
  -2  -3  -2   18.72    0.54
   2  -3   2   18.54    0.63
  -2  -3  -2   18.62    0.68
  -2   3  -2   20.16    0.57
   2   3   2   20.03    0.73
   2   3   2   20.11    0.61
   2   3   2   19.91    0.61
  -2   3  -2   20.35    0.68
   3  -3   2  110.33    2.83
  -3  -3  -2  112.36    2.86
   3  -3   2  106.81    2.79
   3  -3   2  113.08    2.95
  -3  -3  -2  105.95    3.02
   3  -3   2  114.86    3.01
   3   3   2  105.06    2.81
   3   3   2   94.67    2.75
   3   3   2  105.00    2.68
  -3   3  -2  108.50    2.81
   3   3   2  106.77    2.89
   4  -3   2   20.83    0.66
  -4  -3  -2   21.29    0.73
   4  -3   2   21.75    0.82
   4  -3   2   22.29    0.91
   4   3   2   16.04    0.68
   4   3   2   18.22    0.76
  -4   3  -2   19.22    0.77
   4   3   2   17.28    0.62
   5  -3   2    6.94    0.42
   5  -3   2    6.62    0.56
   5  -3   2    7.30    0.37
   5  -3   2    7.33    0.70
   5   3   2    8.75    0.82
   5   3   2   10.07    0.52
   5   3   2    9.61    0.44
   5   3   2    9.46    0.64
   6  -3   2    8.32    0.44
   6  -3   2    8.89    0.69
   6  -3   2    8.13    0.50
   6   3   2    6.89    0.43
   6   3   2    6.11    0.65
   6   3   2    6.67    0.55
   7  -3   2   11.40    1.19
   7  -3   2   12.25    0.59
   7  -3   2   11.16    0.65
   7   3   2   12.01    0.92
   7   3   2   12.03    0.61
   7   3   2   11.89    0.77
   8  -3   2    7.44    0.82
   8   3   2    8.42    1.02
   8  -4  -2    1.38    0.52
   8  -4  -2    1.74    0.55
   8   4  -2    1.44    0.54
   8   4  -2    0.57    0.94
  -7  -4   2   17.20    1.31
   7  -4  -2   17.27    0.91
   7  -4  -2   18.17    0.95
   7   4  -2   18.41    1.00
   7   4  -2   19.90    1.04
   6  -4  -2    7.91    0.62
   6  -4  -2    8.83    0.61
   6  -4  -2    7.64    0.83
  -6  -4   2    7.73    0.86
   6   4  -2   10.51    0.71
   6   4  -2    9.27    0.65
   5  -4  -2    3.90    0.40
   5  -4  -2    3.64    0.40
   5  -4  -2    4.19    0.48
   5  -4  -2    4.30    0.25
  -5  -4   2    5.18    0.63
   5   4  -2    4.28    0.55
   5   4  -2    4.13    0.44
   5   4  -2    4.88    0.51
  -4  -4   2   27.74    1.06
   4  -4  -2   27.06    0.76
  -4  -4   2   27.54    0.97
   4  -4  -2   26.98    0.76
   4  -4  -2   27.84    0.99
   4  -4  -2   27.60    0.87
   4   4  -2   27.23    0.95
   4   4  -2   27.06    1.06
   3  -4  -2   52.79    1.46
   3  -4  -2   55.04    1.41
   3  -4  -2   53.16    1.41
  -3  -4   2   55.18    1.56
  -3  -4   2   53.85    1.64
   3  -4  -2   52.67    1.53
   3   4  -2   58.31    1.66
   3   4  -2   59.01    1.72
  -3   4   2   55.18    1.61
  -3   4   2   57.58    1.55
   2  -4  -2   90.74    2.37
   2  -4  -2   92.82    2.38
  -2  -4   2   96.47    2.48
   2  -4  -2   94.28    2.41
  -2  -4   2   92.25    2.52
   2   4  -2   87.82    2.22
  -2   4   2   86.21    2.20
  -2   4   2   84.59    2.23
  -2   4   2   85.25    2.17
   2   4  -2   86.85    2.34
  -2   4   2   84.91    2.17
   2   4  -2   88.14    2.31
  -1  -4   2  125.13    3.11
   1  -4  -2  117.86    3.03
  -1  -4   2  120.06    3.08
  -1  -4   2  120.62    3.06
   1  -4  -2  119.19    3.06
  -1  -4   2  120.31    3.12
   1   4  -2  115.11    2.98
  -1   4   2  114.74    2.90
   1   4  -2  117.65    2.96
  -1   4   2  114.42    2.93
   1   4  -2  114.99    2.94
   0  -4  -2   25.53    0.76
   0  -4   2   26.41    0.76
   0  -4  -2   26.07    0.76
   0  -4   2   26.46    0.75
   0   4  -2   20.73    0.62
   0   4   2   21.27    0.58
   0   4  -2   20.81    0.62
   0   4   2   21.21    0.64
   0   4  -2   20.47    0.62
  -1  -4  -2   34.31    0.92
  -1  -4  -2   30.85    0.94
   1  -4   2   31.92    0.91
   1  -4   2   31.76    0.86
  -1  -4  -2   32.42    0.91
  -1   4  -2   29.74    0.88
   1   4   2   29.60    0.87
  -1   4  -2   30.17    0.81
   1   4   2   30.39    0.86
   1   4   2   30.94    0.90
  -1   4  -2   30.84    0.85
  -2  -4  -2   74.05    2.07
  -2  -4  -2   76.16    1.93
   2  -4   2   72.16    1.95
  -2  -4  -2   74.29    1.96
   2  -4   2   74.56    1.90
   2  -4   2   76.20    2.02
  -2   4  -2   64.84    1.75
  -2   4  -2   62.44    1.66
   2   4   2   64.04    1.81
   2   4   2   63.08    1.69
   2   4   2   62.65    1.69
  -2   4  -2   64.09    1.65
   3  -4   2   80.48    2.12
   3  -4   2   81.69    2.27
  -3  -4  -2   85.38    2.20
  -3  -4  -2   83.58    2.37
   3   4   2   91.56    2.42
  -3   4  -2   92.19    2.50
  -4  -4  -2   -0.01    0.30
   4  -4   2    0.63    0.16
  -4  -4  -2    0.54    0.20
   4  -4   2    0.57    0.29
   4  -4   2    0.68    0.16
   4  -4   2    0.74    0.24
   4   4   2    1.55    0.35
  -4   4  -2    2.12    0.32
   4   4   2    2.27    0.28
   4   4   2    1.98    0.32
   4   4   2    2.16    0.26
   5  -4   2   49.19    1.71
   5  -4   2   50.25    1.39
  -5  -4  -2   50.21    1.48
   5  -4   2   49.51    1.40
   5  -4   2   50.02    1.59
   5   4   2   43.80    1.50
  -5   4  -2   44.18    1.48
   5   4   2   43.99    1.26
   5   4   2   44.41    1.34
   6  -4   2    7.68    0.45
   6  -4   2    7.67    0.47
   6  -4   2    7.71    0.71
   6  -4   2    5.96    0.77
   6   4   2    7.12    0.69
   6   4   2    8.41    0.58
   6   4   2    7.52    0.48
   7  -4   2   13.35    0.65
   7  -4   2   13.56    0.79
   7  -4   2   12.53    0.67
   7  -4   2   13.92    1.13
   7   4   2   14.94    0.83
   7   4   2   14.84    0.70
   7   4   2   13.82    0.98
   8  -4   2    0.56    0.60
   8   4   2    0.81    0.63
   8  -5  -2    6.24    0.65
  -8  -5   2    7.68    1.03
   8  -5  -2    7.22    0.89
   8   5  -2    5.16    0.69
   8   5  -2    7.02    0.84
  -7  -5   2   17.19    1.20
   7  -5  -2   16.87    0.96
   7  -5  -2   17.78    0.64
   7  -5  -2   18.28    0.92
   7   5  -2   17.30    1.01
   7   5  -2   18.15    1.01
   6  -5  -2   13.63    0.54
  -6  -5   2   14.77    1.04
   6  -5  -2   13.10    0.52
   6  -5  -2   14.12    0.77
   6  -5  -2   14.53    0.97
   6  -5  -2   14.74    0.72
   6   5  -2   15.28    0.80
   6   5  -2   15.63    0.84
   5  -5  -2   42.75    1.16
   5  -5  -2   39.71    1.18
   5  -5  -2   42.36    1.45
   5  -5  -2   41.80    1.29
  -5  -5   2   43.37    1.58
   5   5  -2   47.33    1.69
   5   5  -2   48.06    1.55
   4  -5  -2    1.78    0.17
  -4  -5   2    1.48    0.28
   4  -5  -2    1.79    0.17
   4  -5  -2    1.64    0.31
  -4  -5   2    1.82    0.38
   4  -5  -2    1.90    0.22
   4   5  -2    1.61    0.36
   4   5  -2    2.11    0.28
  -4   5   2    1.90    0.25
   3  -5  -2  103.81    2.65
  -3  -5   2  100.66    2.78
   3  -5  -2  104.14    2.73
  -3  -5   2  103.72    2.87
  -3   5   2  110.94    2.86
   3   5  -2  111.97    2.97
   3   5  -2  108.52    3.03
   2  -5  -2  140.22    3.59
  -2  -5   2  139.46    3.74
  -2  -5   2  146.76    3.70
   2  -5  -2  142.58    3.61
   2  -5  -2  142.81    3.60
   2   5  -2  149.60    3.89
   2   5  -2  153.94    3.81
  -2   5   2  145.04    3.78
   2   5  -2  152.06    3.93
   2   5  -2  154.80    3.87
  -2   5   2  150.08    3.76
  -2   5   2  144.85    3.76
  -1  -5   2   41.79    1.17
   1  -5  -2   39.90    1.10
  -1  -5   2   40.66    1.16
  -1  -5   2   41.34    1.19
   1  -5  -2   39.94    1.17
  -1  -5   2   42.05    1.13
   1  -5  -2   41.97    1.14
  -1   5   2   39.10    1.04
   1   5  -2   39.38    1.12
   1   5  -2   39.05    1.08
   1   5  -2   38.09    1.10
  -1   5   2   38.80    1.07
   0  -5  -2   28.54    0.78
   0  -5  -2   30.05    0.85
   0  -5   2   28.43    0.85
   0  -5   2   28.52    0.83
   0  -5  -2   27.98    0.84
   0  -5   2   29.03    0.84
   0   5   2   28.77    0.86
   0   5   2   29.17    0.80
   0   5   2   30.17    0.86
   0   5  -2   29.67    0.85
   0   5  -2   28.62    0.85
   0   5  -2   29.69    0.85
   1  -5   2   50.70    1.41
   1  -5   2   50.35    1.35
  -1  -5  -2   52.78    1.40
  -1  -5  -2   51.02    1.40
  -1  -5  -2   51.77    1.43
   1   5   2   50.88    1.38
  -1   5  -2   49.48    1.39
   1   5   2   51.08    1.41
  -1   5  -2   52.29    1.36
  -1   5  -2   49.29    1.33
  -2  -5  -2  277.96    6.97
  -2  -5  -2  276.87    6.87
   2  -5   2  269.46    6.80
  -2  -5  -2  274.21    6.83
   2  -5   2  271.63    6.90
   2  -5   2  269.73    6.85
  -2   5  -2  272.99    6.81
   2   5   2  280.10    6.89
  -2   5  -2  262.59    6.74
  -2   5  -2  274.21    6.73
   2   5   2  250.27    6.78
   2   5   2  277.24    6.77
  -3  -5  -2   30.47    1.07
   3  -5   2   30.93    0.98
  -3  -5  -2   29.58    0.92
   3  -5   2   28.19    0.84
   3  -5   2   29.31    0.87
  -3   5  -2   26.28    0.90
   3   5   2   27.95    1.02
   3   5   2   25.76    0.82
   3   5   2   25.90    0.80
  -4  -5  -2   10.31    0.66
   4  -5   2    9.45    0.42
   4  -5   2    9.29    0.55
   4  -5   2   10.92    0.42
   4  -5   2   10.55    0.63
   4   5   2    7.07    0.54
  -4   5  -2    8.54    0.53
   4   5   2    7.63    0.42
   4   5   2    7.28    0.65
   4   5   2    7.33    0.38
   5  -5   2   11.71    0.84
   5  -5   2   12.78    0.69
  -5  -5  -2   12.75    0.63
   5  -5   2   12.82    0.54
   5  -5   2   12.29    0.53
  -5  -5  -2   12.08    0.81
   5  -5   2   13.13    0.53
  -5   5  -2   11.90    0.75
   5   5   2   11.74    0.52
   5   5   2   11.68    0.60
   5   5   2   11.79    0.74
   5   5   2   11.37    0.94
   6  -5   2    4.61    0.71
   6  -5   2    6.10    0.49
   6  -5   2    5.98    0.45
   6  -5   2    5.47    0.45
   6  -5   2    6.11    0.63
   6   5   2    5.34    0.58
   6   5   2    4.96    0.53
   6   5   2    4.09    0.45
   7  -5   2   22.60    0.83
   7  -5   2   23.44    0.87
   7  -5   2   19.02    1.17
   7  -5   2   21.48    1.15
   7   5   2   21.95    1.15
   7   5   2   22.81    1.04
   7   5   2   22.91    0.88
   8  -5   2   13.33    1.02
   8   5   2   15.23    1.19
   8  -6  -2    3.72    0.60
   8  -6  -2    2.71    0.54
  -8  -6   2    3.62    0.92
   8   6  -2    3.60    0.65
   8   6  -2    3.27    0.68
   7  -6  -2    2.61    0.45
  -7  -6   2    2.82    0.67
   7  -6  -2    2.00    0.28
   7  -6  -2    2.77    0.46
   7   6  -2    1.88    0.51
   7   6  -2    1.65    0.50
   7   6  -2    1.94    0.28
   6  -6  -2    6.69    0.60
   6  -6  -2    6.32    0.41
   6  -6  -2    6.07    0.42
   6  -6  -2    5.72    0.58
  -6  -6   2    5.38    0.73
   6  -6  -2    5.90    0.75
   6   6  -2    5.47    0.63
   6   6  -2    6.43    0.63
   5  -6  -2   71.87    1.97
  -5  -6   2   72.52    2.35
  -5  -6   2   73.70    2.20
   5  -6  -2   75.99    2.23
   5  -6  -2   74.00    1.97
   5  -6  -2   75.73    2.08
   5   6  -2   72.98    2.17
   5   6  -2   72.83    2.33
   4  -6  -2   74.02    2.08
   4  -6  -2   71.56    1.92
  -4  -6   2   73.94    2.23
   4  -6  -2   72.81    1.98
  -4  -6   2   69.69    2.09
   4  -6  -2   73.42    1.93
   4   6  -2   79.21    2.31
   4   6  -2   81.08    2.42
  -4   6   2   82.24    2.20
  -3  -6   2  272.35    6.94
   3  -6  -2  275.92    6.87
   3  -6  -2  271.38    6.82
   3  -6  -2  264.77    6.82
  -3  -6   2  274.83    7.03
  -3   6   2  260.23    6.66
   3   6  -2  275.38    6.86
   3   6  -2  259.89    6.78
   2  -6  -2   55.18    1.46
  -2  -6   2   55.06    1.63
   2  -6  -2   55.74    1.58
   2  -6  -2   55.46    1.51
  -2  -6   2   57.80    1.60
   2  -6  -2   54.58    1.48
  -2   6   2   61.30    1.63
   2   6  -2   60.78    1.74
  -2   6   2   61.29    1.63
   2   6  -2   63.20    1.67
   2   6  -2   65.16    1.76
  -2   6   2   61.68    1.64
   1  -6  -2  362.21    8.75
  -1  -6   2  351.03    8.74
  -1  -6   2  371.02    8.75
   1  -6  -2  352.54    8.68
  -1  -6   2  335.58    8.71
   1  -6  -2  312.01    8.70
  -1  -6   2  356.35    8.76
   1   6  -2  317.71    8.73
   1   6  -2  350.90    8.76
  -1   6   2  360.58    8.74
   1   6  -2  358.43    8.78
  -1   6   2  362.11    8.71
   0  -6   2    8.38    0.37
   0  -6  -2    7.97    0.30
   0  -6  -2    7.92    0.37
   0  -6   2    8.41    0.35
   0  -6   2    8.48    0.37
   0  -6  -2    8.94    0.37
   0   6   2   11.07    0.44
   0   6   2   10.98    0.41
   0   6  -2   10.92    0.42
   0   6   2   11.34    0.44
   0   6   2   11.19    0.37
   0   6  -2   11.10    0.43
   0   6  -2   11.03    0.43
   1  -6   2   38.57    1.13
   1  -6   2   39.29    1.08
   1  -6   2   38.50    1.12
  -1  -6  -2   40.56    1.13
  -1  -6  -2   40.38    1.13
  -1   6  -2   34.25    0.98
  -1   6  -2   35.55    1.03
   1   6   2   34.36    1.02
   1   6   2   35.47    1.03
  -1   6  -2   37.65    1.01
   1   6   2   34.83    1.05
   2  -6   2   83.02    2.30
  -2  -6  -2   91.35    2.33
  -2  -6  -2   85.50    2.41
  -2  -6  -2   89.27    2.29
   2  -6   2   87.89    2.35
   2  -6   2   87.78    2.25
   2   6   2   76.69    2.02
   2   6   2   74.93    2.02
  -2   6  -2   74.45    1.97
   2   6   2   71.34    2.21
  -2   6  -2   77.73    1.98
  -2   6  -2   75.80    2.08
  -2   6  -2   75.85    1.99
  -3  -6  -2    5.34    0.37
   3  -6   2    5.65    0.39
   3  -6   2    5.37    0.28
  -3  -6  -2    4.93    0.46
   3  -6   2    5.42    0.29
   3   6   2    5.25    0.31
   3   6   2    5.15    0.32
   3   6   2    4.35    0.51
  -3   6  -2    5.26    0.23
  -3   6  -2    5.83    0.40
  -3   6  -2    5.07    0.24
   4  -6   2   71.80    1.96
   4  -6   2   74.68    2.19
  -4  -6  -2   73.05    2.25
  -4  -6  -2   74.79    2.06
   4  -6   2   73.47    2.12
   4  -6   2   74.33    1.99
   4   6   2   77.14    2.40
   4   6   2   78.45    2.17
   4   6   2   77.98    2.12
  -4   6  -2   79.60    2.25
   5  -6   2   13.28    0.56
  -5  -6  -2   12.35    0.86
   5  -6   2   13.35    0.55
   5  -6   2   12.78    0.56
   5  -6   2   12.15    0.84
   5  -6   2   13.55    0.70
  -5  -6  -2   14.01    0.68
   5   6   2   13.32    0.65
   5   6   2   12.75    0.58
  -5   6  -2   12.33    0.79
   5   6   2   12.82    1.00
   5   6   2   14.10    0.78
   6  -6   2   12.65    0.80
   6  -6   2   10.22    1.01
   6  -6   2   13.25    0.59
   6  -6   2   11.76    0.62
   6  -6   2   12.37    0.59
   6   6   2   12.37    0.61
   6   6   2   12.70    0.71
   6   6   2   11.71    0.83
  -6   6  -2   10.02    0.88
   7  -6   2    0.40    0.49
   7  -6   2    0.10    0.29
   7  -6   2    0.87    0.32
   7   6   2    0.79    0.42
   7   6   2    0.36    0.35
   7   6   2   -0.10    0.47
   8  -6   2    2.63    0.63
   8   6   2    3.54    0.69
   8   6   2    3.17    0.71
   8  -7  -2    4.47    0.59
  -8  -7   2    5.04    0.92
   8  -7  -2    5.09    0.64
   8   7  -2    3.28    0.72
   8   7  -2    4.73    0.72
   7  -7  -2    0.75    0.43
  -7  -7   2    1.42    0.66
   7  -7  -2    0.71    0.82
   7  -7  -2    0.48    0.39
   7  -7  -2    1.20    0.28
   7   7  -2   -0.30    0.44
   7   7  -2    0.55    0.29
   7   7  -2    0.17    0.49
   6  -7  -2   67.59    1.85
   6  -7  -2   65.47    2.16
   6  -7  -2   67.09    1.98
   6   7  -2   70.50    2.20
  -5  -7   2   64.83    2.03
   5  -7  -2   66.82    1.90
   5  -7  -2   65.32    2.01
   5  -7  -2   65.07    1.81
  -5  -7   2   67.18    2.19
   5  -7  -2   67.60    1.82
   5   7  -2   69.47    2.12
   5   7  -2   69.26    2.30
  -5   7   2   72.60    2.02
   4  -7  -2   89.88    2.36
   4  -7  -2   76.46    2.61
  -4  -7   2   90.68    2.49
  -4  -7   2   88.52    2.60
   4  -7  -2   90.52    2.32
   4   7  -2   98.33    2.68
   4   7  -2   94.10    2.77
  -4   7   2   91.75    2.64
   3  -7  -2   43.57    1.24
   3  -7  -2   43.94    1.25
  -3  -7   2   43.59    1.36
   3  -7  -2   43.18    1.26
  -3  -7   2   43.93    1.44
   3  -7  -2   44.59    1.36
  -3   7   2   42.42    1.22
   3   7  -2   41.19    1.32
   3   7  -2   45.24    1.42
   2  -7  -2   82.57    2.17
  -2  -7   2   79.12    2.28
  -2  -7   2   82.87    2.24
   2  -7  -2   81.91    2.23
   2  -7  -2   83.65    2.10
   2  -7  -2   78.79    2.14
   2   7  -2   92.03    2.47
   2   7  -2   90.73    2.42
  -2   7   2   88.82    2.33
   2   7  -2   87.89    2.43
  -2   7   2   88.09    2.32
  -2   7   2   88.10    2.32
   2   7  -2   90.20    2.36
  -1  -7   2  220.06    5.69
   1  -7  -2  216.53    5.63
   1  -7  -2  227.12    5.69
  -1  -7   2  224.19    5.69
   1  -7  -2  231.89    5.67
  -1  -7   2  223.05    5.71
  -1   7   2  215.05    5.49
   1   7  -2  216.67    5.56
   1   7  -2  225.83    5.56
  -1   7   2  217.42    5.52
   1   7  -2  219.59    5.53
  -1   7   2  215.90    5.57
   0  -7   2   99.70    2.67
   0  -7   2  101.85    2.70
   0  -7  -2  101.21    2.62
   0  -7   2  101.92    2.70
   0  -7  -2  106.14    2.70
   0  -7  -2  103.42    2.69
   0   7  -2  103.78    2.73
   0   7  -2  107.09    2.75
   0   7  -2  104.29    2.74
   0   7   2  104.31    2.67
   0   7   2  102.33    2.75
   0   7   2  106.38    2.74
   1  -7   2   75.58    1.99
  -1  -7  -2   75.65    2.03
  -1  -7  -2   77.77    2.03
  -1  -7  -2   75.22    2.07
   1  -7   2   72.28    2.01
   1   7   2   77.83    2.07
  -1   7  -2   75.09    2.02
  -1   7  -2   72.91    2.05
  -1   7  -2   78.21    2.04
   1   7   2   79.18    2.08
   1   7   2   76.62    2.06
  -2  -7  -2    5.74    0.40
   2  -7   2    5.79    0.30
  -2  -7  -2    6.16    0.34
  -2  -7  -2    5.99    0.37
   2  -7   2    5.87    0.35
   2  -7   2    6.03    0.32
   2   7   2    5.35    0.32
  -2   7  -2    5.26    0.36
  -2   7  -2    5.04    0.30
   2   7   2    5.34    0.31
  -2   7  -2    5.12    0.29
  -2   7  -2    4.96    0.35
   2   7   2    4.43    0.43
   3  -7   2   47.74    1.34
   3  -7   2   48.99    1.31
  -3  -7  -2   46.74    1.53
   3  -7   2   48.98    1.43
  -3  -7  -2   44.40    1.48
  -3   7  -2   42.25    1.15
  -3   7  -2   41.39    1.16
   3   7   2   41.99    1.23
   3   7   2   44.13    1.44
   3   7   2   42.53    1.26
  -3   7  -2   42.51    1.31
   4  -7   2    8.11    0.57
   4  -7   2    6.41    0.48
   4  -7   2    7.52    0.41
  -4  -7  -2    7.95    0.64
   4  -7   2    7.63    0.39
  -4  -7  -2    8.29    0.50
  -4   7  -2    6.26    0.51
   4   7   2    6.20    0.41
   4   7   2    6.06    0.44
   4   7   2    6.33    0.69
   5  -7   2    9.82    0.51
   5  -7   2   10.76    0.77
   5  -7   2    9.76    0.49
  -5  -7  -2   10.20    0.80
   5  -7   2    9.02    0.64
  -5  -7  -2    8.47    0.63
   5   7   2    9.03    0.67
  -5   7  -2    6.81    0.66
   5   7   2    9.78    0.93
   5   7   2    8.53    0.56
   5   7   2    7.85    0.50
   6  -7   2    8.85    0.71
   6  -7   2    5.68    0.76
   6  -7   2    8.70    0.55
   6  -7   2    8.64    0.52
   6  -7   2    8.84    0.55
  -6  -7  -2    9.46    0.73
   6   7   2   10.33    0.83
  -6   7  -2   11.16    0.89
   6   7   2   10.46    0.62
   6   7   2   11.44    0.71
   7  -7   2   14.50    1.02
   7  -7   2   15.89    0.73
   7  -7   2   16.32    0.77
   7   7   2   15.69    1.11
   7   7   2   14.51    0.80
   7   7   2   16.79    0.94
   8  -7   2   22.63    1.33
   8   7   2   23.17    1.36
   8   7   2   25.03    1.31
   8  -8  -2    7.18    0.68
   8  -8  -2    9.42    0.88
  -8  -8   2    6.76    1.00
   8   8  -2    7.12    0.85
   8   8  -2   10.33    1.07
   7  -8  -2    8.88    0.96
   7  -8  -2   12.57    0.83
   7  -8  -2   10.18    1.13
   7  -8  -2   13.30    0.88
  -7  -8   2   12.19    1.14
   7   8  -2   12.79    1.00
   7   8  -2   11.75    0.99
   7   8  -2   12.11    0.68
   6  -8  -2    8.10    0.63
   6  -8  -2    9.06    0.83
   6  -8  -2    6.99    0.53
  -6  -8   2    8.07    0.94
   6  -8  -2    8.01    0.76
   6   8  -2    6.73    0.66
   5  -8  -2   81.64    2.41
  -5  -8   2   81.84    2.61
  -5  -8   2   81.01    2.44
   5  -8  -2   85.14    2.32
   5  -8  -2   84.43    2.26
   5   8  -2   73.95    2.50
   5   8  -2   81.80    2.38
  -5   8   2   81.36    2.25
  -4  -8   2   52.30    1.74
   4  -8  -2   50.27    1.87
   4  -8  -2   54.43    1.53
   4  -8  -2   55.15    1.51
   4  -8  -2   51.80    1.62
  -4  -8   2   52.72    1.65
   4   8  -2   54.20    1.68
  -4   8   2   53.23    1.57
   4   8  -2   53.71    1.79
  -3  -8   2   72.35    2.18
   3  -8  -2   73.45    1.98
  -3  -8   2   73.66    2.10
   3  -8  -2   75.87    2.09
   3  -8  -2   70.95    1.98
   3  -8  -2   73.90    2.00
  -3   8   2   73.03    1.97
  -3   8   2   73.20    1.88
   3   8  -2   73.47    2.16
   3   8  -2   73.39    2.10
  -3   8   2   69.85    1.88
   3   8  -2   73.90    2.09
   2  -8  -2  270.73    7.30
   2  -8  -2  285.53    7.06
   2  -8  -2  276.84    7.12
  -2  -8   2  290.63    7.28
   2  -8  -2  294.34    7.17
   2   8  -2  302.30    7.40
  -2   8   2  280.26    7.36
   2   8  -2  301.11    7.49
   2   8  -2  301.18    7.46
  -2   8   2  290.93    7.35
   2   8  -2  290.30    7.46
  -2   8   2  286.41    7.35
   1  -8  -2    9.76    0.44
   1  -8  -2    9.64    0.46
   1  -8  -2    9.07    0.39
  -1  -8   2   10.11    0.47
  -1  -8   2    9.87    0.46
  -1  -8   2    9.50    0.44
   1  -8  -2    9.20    0.30
   1   8  -2    8.55    0.41
   1   8  -2    9.14    0.40
  -1   8   2    9.12    0.39
  -1   8   2    7.97    0.40
   1   8  -2    9.19    0.44
  -1   8   2    8.84    0.40
   0  -8  -2  248.61    6.26
   0  -8  -2  244.51    6.18
   0  -8   2  242.72    6.25
   0  -8   2  247.24    6.24
   0  -8   2  248.12    6.26
   0  -8  -2  248.51    6.26
   0   8  -2  256.31    6.64
   0   8   2  258.99    6.66
   0   8   2  263.56    6.58
   0   8   2  267.49    6.65
   0   8   2  265.69    6.66
   0   8  -2  263.21    6.65
   0   8  -2  266.86    6.66
  -1  -8  -2   32.28    0.99
  -1  -8  -2   32.29    1.00
   1  -8   2   32.87    1.00
  -1  -8  -2   31.66    0.99
   1  -8   2   31.95    0.95
   1  -8   2   31.87    0.98
   1   8   2   23.41    0.77
  -1   8  -2   23.95    0.76
  -1   8  -2   23.84    0.77
  -1   8  -2   22.46    0.73
   1   8   2   22.27    0.76
   1   8   2   23.01    0.77
   2  -8   2  406.05   10.39
   2  -8   2  414.80   10.34
   2  -8   2  408.97   10.42
  -2  -8  -2  425.20   10.38
  -2  -8  -2  419.67   10.49
  -2   8  -2  418.36   10.23
  -2   8  -2  415.21   10.16
  -2   8  -2  378.63   10.23
   2   8   2  409.37   10.21
   2   8   2  421.62   10.30
   2   8   2  405.79   10.22
  -2   8  -2  400.13   10.18
   3  -8   2   74.10    1.97
   3  -8   2   74.11    2.01
   3  -8   2   74.13    2.08
  -3  -8  -2   72.91    2.06
  -3  -8  -2   73.02    2.19
   3   8   2   64.38    1.83
  -3   8  -2   64.90    1.72
  -3   8  -2   65.15    1.86
   3   8   2   64.69    1.81
   3   8   2   65.23    1.98
  -3   8  -2   63.68    1.74
   4  -8   2   29.22    1.04
  -4  -8  -2   28.82    1.19
   4  -8   2   28.03    0.94
   4  -8   2   29.32    0.91
  -4  -8  -2   30.05    1.03
  -4   8  -2   25.20    0.97
   4   8   2   24.37    0.90
   4   8   2   25.26    0.87
   4   8   2   25.18    1.14
   5  -8   2   34.64    1.22
   5  -8   2   33.98    1.05
  -5  -8  -2   35.12    1.19
   5  -8   2   31.66    1.30
  -5  -8  -2   32.18    1.40
   5  -8   2   33.36    1.09
   5   8   2   36.30    1.16
   5   8   2   31.11    1.50
   5   8   2   36.63    1.23
  -5   8  -2   36.13    1.31
   6  -8   2   21.29    0.84
   6  -8   2   20.10    1.20
   6  -8   2   22.73    1.03
  -6  -8  -2   20.44    1.01
   6  -8   2   21.37    0.81
  -6  -8  -2   20.68    1.18
  -6   8  -2   22.44    1.17
   6   8   2   22.82    0.99
   6   8   2   22.63    0.90
   6   8   2   23.34    1.60
   7  -8   2    1.04    0.37
   7  -8   2    1.00    0.34
   7  -8   2    0.18    0.52
   7   8   2    1.22    0.49
   7   8   2    0.75    0.51
   7   8   2    0.93    0.38
   8  -8   2    0.36    0.60
   8   8   2    1.46    0.70
   8   8   2    0.31    0.50
   8  -9  -2    7.23    0.85
  -8  -9   2    5.22    0.95
   8  -9  -2    6.99    0.67
   8   9  -2    6.44    0.83
   8   9  -2    7.69    0.89
   7  -9  -2    2.03    0.58
   7  -9  -2    2.60    0.47
   7  -9  -2    1.92    0.46
   7  -9  -2    1.29    0.68
  -7  -9   2    2.65    0.69
   7   9  -2    4.76    0.69
   7   9  -2    5.05    0.61
  -6  -9   2   18.86    1.21
  -6  -9   2   16.86    1.06
   6  -9  -2   18.10    0.78
   6  -9  -2   18.33    0.85
   6  -9  -2   18.90    1.01
   6  -9  -2   16.82    1.01
   6   9  -2   18.92    1.00
  -6   9   2   19.32    0.95
   5  -9  -2   52.83    1.69
  -5  -9   2   50.71    1.72
   5  -9  -2   50.85    1.66
  -5  -9   2   52.82    1.88
   5  -9  -2   52.87    1.58
   5   9  -2   58.23    1.83
  -5   9   2   57.32    1.70
   5   9  -2   53.36    2.00
  -4  -9   2   34.71    1.34
   4  -9  -2   35.64    1.22
   4  -9  -2   34.40    1.09
  -4  -9   2   34.45    1.23
   4  -9  -2   34.95    1.14
   4  -9  -2   34.94    1.10
   4   9  -2   35.81    1.39
   4   9  -2   37.34    1.29
  -4   9   2   38.02    1.16
   3  -9  -2   90.25    2.39
  -3  -9   2   89.21    2.62
  -3  -9   2   93.29    2.55
   3  -9  -2   89.49    2.45
   3  -9  -2   91.45    2.51
   3  -9  -2   89.00    2.41
   3   9  -2   96.90    2.59
   3   9  -2   96.59    2.75
   3   9  -2   94.57    2.69
  -3   9   2   95.95    2.56
  -3   9   2   96.31    2.50
   3   9  -2   97.32    2.69
  -3   9   2   97.75    2.50
   2  -9  -2   17.51    0.66
   2  -9  -2   16.80    0.59
  -2  -9   2   17.37    0.74
  -2  -9   2   18.30    0.72
   2  -9  -2   17.51    0.69
  -2   9   2   20.59    0.68
   2   9  -2   19.91    0.76
   2   9  -2   19.28    0.75
  -2   9   2   19.46    0.66
   2   9  -2   19.75    0.71
   2   9  -2   20.68    0.79
  -2   9   2   19.15    0.68
   1  -9  -2   13.03    0.50
   1  -9  -2   12.92    0.59
  -1  -9   2   14.45    0.59
  -1  -9   2   13.66    0.57
   1  -9  -2   13.29    0.41
  -1  -9   2   14.20    0.57
   1  -9  -2   12.54    0.58
  -1   9   2   15.20    0.57
  -1   9   2   15.18    0.61
   1   9  -2   14.78    0.59
   1   9  -2   12.91    0.63
  -1   9   2   15.78    0.55
   0  -9   2   39.93    1.20
   0  -9   2   40.30    1.18
   0  -9   2   38.38    1.17
   0  -9  -2   39.48    1.11
   0   9   2   37.91    1.16
   0   9   2   39.16    1.07
   0   9   2   39.14    1.15
   0   9   2   37.38    1.15
   0   9  -2   37.44    1.13
  -1  -9  -2   72.88    2.03
   1  -9   2   75.25    2.05
   1  -9   2   74.45    2.03
  -1  -9  -2   74.09    2.07
  -1   9  -2   72.11    2.01
   1   9   2   72.65    2.02
   1   9   2   72.15    2.02
  -1   9  -2   71.75    1.97
  -1   9  -2   76.07    2.02
   1   9   2   73.56    2.01
   2  -9   2   30.15    1.00
  -2  -9  -2   32.04    1.07
   2  -9   2   31.33    0.95
   2  -9   2   30.29    0.98
  -2  -9  -2   31.38    1.02
  -2   9  -2   28.32    0.90
  -2   9  -2   27.70    0.89
   2   9   2   28.24    1.02
   2   9   2   28.46    0.94
  -2   9  -2   29.39    0.96
  -2   9  -2   27.47    0.91
   2   9   2   29.96    0.95
   3  -9   2  143.57    3.81
  -3  -9  -2  144.08    3.93
  -3  -9  -2  142.52    3.80
   3  -9   2  145.26    3.70
   3  -9   2  141.94    3.75
  -3   9  -2  144.54    3.67
   3   9   2  145.39    3.77
   3   9   2  145.72    3.93
  -3   9  -2  139.95    3.70
  -3   9  -2  144.67    3.81
   3   9   2  139.78    3.79
  -4  -9  -2    1.61    0.41
  -4  -9  -2    2.24    0.33
   4  -9   2    2.26    0.26
   4  -9   2    2.00    0.27
   4  -9   2    2.23    0.34
   4   9   2    3.96    0.39
   4   9   2    3.52    0.42
   4   9   2    3.79    0.55
  -4   9  -2    3.95    0.43
   5  -9   2   16.72    0.80
  -5  -9  -2   15.25    0.81
  -5  -9  -2   16.28    0.97
   5  -9   2   16.09    0.90
   5  -9   2   16.21    0.71
   5  -9   2   15.66    0.65
  -5   9  -2   15.31    0.86
   5   9   2   15.82    0.73
   5   9   2   16.21    0.80
   6  -9   2    8.95    0.61
  -6  -9  -2    7.68    0.84
   6  -9   2    7.02    0.77
   6  -9   2    9.23    0.71
  -6  -9  -2    7.93    0.95
   6  -9   2    8.14    0.62
   6  -9   2    9.15    0.57
   6   9   2    6.71    0.60
   6   9   2    6.99    0.78
  -6   9  -2    4.62    0.68
   6   9   2    6.52    0.67
   7  -9   2   27.22    0.98
   7  -9   2   26.88    1.27
   7  -9   2   25.59    1.08
   7   9   2   25.06    1.19
   7   9   2   25.75    1.35
   7   9   2   27.48    1.11
   8  -9   2    5.23    0.77
   8   9   2    5.42    0.84
   8   9   2    5.57    0.65
  -8 -10   2    0.71    0.74
   8 -10  -2    0.54    0.48
   8 -10  -2    0.55    0.51
   8  10  -2   -0.08    0.62
   8  10  -2   -0.95    0.65
  -7 -10   2    2.99    0.80
   7 -10  -2    3.68    0.53
   7 -10  -2    3.56    0.73
   7 -10  -2    3.96    0.53
   7 -10  -2    4.24    0.68
   7  10  -2    3.86    0.47
   7  10  -2    3.94    0.65
   7  10  -2    4.85    0.69
  -6 -10   2   16.37    1.14
  -6 -10   2   17.41    1.22
   6 -10  -2   17.98    0.80
   6 -10  -2   16.94    0.98
   6 -10  -2   16.45    0.99
   6 -10  -2   18.87    0.87
   6  10  -2   16.51    0.78
   6  10  -2   16.39    0.96
  -6  10   2   15.84    0.92
   5 -10  -2   40.91    1.29
  -5 -10   2   39.10    1.60
   5 -10  -2   40.47    1.37
  -5 -10   2   38.77    1.46
   5 -10  -2   40.22    1.31
   5 -10  -2   41.88    1.42
  -5  10   2   38.89    1.28
   5  10  -2   37.86    1.40
   4 -10  -2   18.80    0.75
  -4 -10   2   18.37    0.88
   4 -10  -2   18.37    0.73
  -4 -10   2   19.53    0.98
   4 -10  -2   18.22    0.82
   4 -10  -2   19.15    0.75
  -4  10   2   16.15    0.69
   4  10  -2   17.87    0.83
   4  10  -2   17.31    0.82
   4  10  -2   17.42    0.96
   3 -10  -2   21.41    0.76
   3 -10  -2   21.55    0.72
   3 -10  -2   21.50    0.81
  -3 -10   2   22.23    0.96
   3 -10  -2   23.60    0.86
  -3 -10   2   21.98    0.88
   3  10  -2   24.62    1.01
  -3  10   2   23.30    0.86
   3  10  -2   24.94    0.85
  -3  10   2   24.08    0.76
   3  10  -2   24.17    0.93
   3  10  -2   23.89    0.93
   2 -10  -2   32.72    1.06
  -2 -10   2   33.55    1.12
   2 -10  -2   31.51    1.00
   2 -10  -2   33.32    1.08
  -2 -10   2   32.69    1.13
   2  10  -2   26.53    0.96
   2  10  -2   25.57    0.94
  -2  10   2   27.09    0.85
  -2  10   2   27.49    0.87
   2  10  -2   26.40    0.95
  -2  10   2   24.05    0.93
   2  10  -2   27.94    0.90
  -1 -10   2   43.66    1.30
   1 -10  -2   43.77    1.28
  -1 -10   2   41.10    1.29
  -1 -10   2   42.38    1.29
   1 -10  -2   40.62    1.33
   1 -10  -2   40.69    1.23
   1 -10  -2   40.82    1.12
  -1  10   2   52.07    1.51
  -1  10   2   52.27    1.55
  -1  10   2   52.57    1.49
   1  10  -2   51.78    1.55
   1  10  -2   54.08    1.53
   0 -10  -2  122.97    3.25
   0 -10   2  124.34    3.27
   0 -10  -2  127.45    3.26
   0 -10  -2  120.45    3.16
   0 -10   2  117.45    3.33
   0  10  -2  115.14    2.94
   0  10  -2  110.21    2.90
   0  10   2  110.58    2.82
   0  10   2  108.07    2.92
   0  10   2  106.94    2.93
   0  10   2  101.02    3.00
   0  10  -2  112.25    2.91
   1 -10   2  123.64    3.35
   1 -10   2  126.36    3.34
  -1 -10  -2  128.47    3.35
  -1 -10  -2  126.12    3.33
  -1 -10  -2  125.37    3.34
   1 -10   2  126.43    3.30
  -1  10  -2  112.81    3.05
  -1  10  -2  117.96    3.09
   1  10   2  115.56    3.10
  -1  10  -2  116.48    3.07
   1  10   2  121.33    3.14
   1  10   2  112.53    3.10
  -1  10  -2  115.86    3.09
   1  10   2  115.69    3.08
   2 -10   2  149.35    3.97
  -2 -10  -2  147.92    4.01
   2 -10   2  152.64    3.94
   2 -10   2  150.14    3.89
  -2 -10  -2  152.53    3.97
  -2  10  -2  150.55    3.83
   2  10   2  147.28    3.89
   2  10   2  150.41    3.95
  -2  10  -2  141.94    3.84
  -2  10  -2  149.87    3.89
   2  10   2  147.91    3.88
  -2  10  -2  143.84    3.82
   3 -10   2   11.03    0.58
  -3 -10  -2   11.97    0.62
   3 -10   2   10.90    0.50
   3 -10   2   10.69    0.53
  -3 -10  -2   10.61    0.67
   3  10   2    7.32    0.48
  -3  10  -2    7.58    0.51
   3  10   2    7.66    0.62
   3  10   2    7.11    0.47
  -3  10  -2    7.79    0.40
  -3  10  -2    8.03    0.45
   4 -10   2   37.49    1.19
  -4 -10  -2   38.03    1.45
   4 -10   2   36.82    1.14
   4 -10   2   37.01    1.27
  -4 -10  -2   38.28    1.28
   4  10   2   34.62    1.13
  -4  10  -2   34.12    1.22
  -4  10  -2   34.68    0.94
   4  10   2   32.59    1.38
   4  10   2   35.00    1.17
  -4  10  -2   33.68    0.94
   5 -10   2   12.01    0.89
  -5 -10  -2   11.43    0.79
  -5 -10  -2   12.10    0.89
   5 -10   2   12.95    0.65
   5 -10   2   12.52    0.76
   5  10   2   15.54    0.78
  -5  10  -2   15.12    0.87
   5  10   2   15.37    0.74
   6 -10   2    0.68    0.42
  -6 -10  -2    0.33    0.47
   6 -10   2    0.77    0.32
   6 -10   2    0.34    0.62
   6 -10   2    0.81    0.31
  -6 -10  -2    0.73    0.54
   6  10   2    0.53    0.40
   6  10   2    1.12    0.34
   6  10   2    0.22    0.42
   7 -10   2    4.73    0.56
   7 -10   2    5.45    0.72
   7 -10   2    5.67    0.68
  -7 -10  -2    4.17    0.59
   7  10   2    6.51    0.74
   7  10   2    4.91    0.55
   7  10   2    4.89    0.68
  -8 -11   2    5.42    0.93
  -7 -11   2   19.56    1.39
   7 -11  -2   20.98    1.26
   7 -11  -2   21.88    1.31
   7 -11  -2   21.98    1.08
   7  11  -2   28.12    1.14
   7  11  -2   25.48    1.40
   6 -11  -2    9.16    0.68
   6 -11  -2    8.80    0.83
  -6 -11   2   10.02    0.91
   6 -11  -2    9.13    0.68
   6 -11  -2    9.60    0.86
   6  11  -2   11.28    0.86
  -6  11   2   11.57    0.85
   6  11  -2   12.29    0.72
   5 -11  -2   17.16    0.82
  -5 -11   2   16.75    1.07
  -5 -11   2   16.77    0.99
   5 -11  -2   17.18    0.78
   5 -11  -2   18.92    0.92
   5 -11  -2   17.45    0.79
  -5  11   2   17.85    0.82
   5  11  -2   18.38    0.93
  -4 -11   2   14.00    0.81
   4 -11  -2   15.85    0.66
   4 -11  -2   15.40    0.69
   4 -11  -2   14.93    0.70
  -4 -11   2   14.31    0.90
   4 -11  -2   15.39    0.78
   4  11  -2   14.12    0.79
   4  11  -2   13.25    0.73
   4  11  -2   12.62    0.89
  -4  11   2   13.58    0.64
   3 -11  -2   43.34    1.23
   3 -11  -2   41.19    1.34
  -3 -11   2   44.04    1.43
   3 -11  -2   44.26    1.38
   3 -11  -2   43.67    1.31
  -3 -11   2   42.43    1.50
  -3  11   2   49.27    1.47
   3  11  -2   50.82    1.67
   3  11  -2   53.00    1.54
   3  11  -2   50.52    1.62
  -3  11   2   52.02    1.44
   3  11  -2   50.40    1.61
  -3  11   2   49.76    1.44
  -2 -11   2   37.00    1.22
   2 -11  -2   36.50    1.11
   2 -11  -2   35.68    1.16
  -2 -11   2   35.81    1.23
   2 -11  -2   35.08    1.17
   2  11  -2   32.80    1.14
   2  11  -2   31.74    1.13
  -2  11   2   33.72    1.04
   2  11  -2   33.96    1.09
  -2  11   2   32.25    1.04
  -1 -11   2   56.26    1.64
   1 -11  -2   55.34    1.62
   1 -11  -2   55.84    1.63
   1 -11  -2   54.16    1.58
  -1 -11   2   56.90    1.65
   1 -11  -2   53.24    1.46
  -1 -11   2   54.74    1.64
   1  11  -2   59.78    1.72
  -1  11   2   60.34    1.72
  -1  11   2   59.49    1.74
   1  11  -2   60.60    1.75
   1  11  -2   58.33    1.73
  -1  11   2   58.09    1.70
   0 -11   2   84.71    2.28
   0 -11  -2   80.52    2.20
   0 -11   2   79.79    2.27
   0 -11  -2   83.45    2.29
   0 -11   2   81.51    2.30
   0 -11  -2   83.83    2.29
   0  11   2   85.51    2.33
   0  11  -2   84.21    2.33
   0  11   2   83.66    2.33
   0  11  -2   84.08    2.32
   0  11  -2   85.64    2.32
   0  11   2   83.31    2.35
   1 -11   2   89.17    2.51
   1 -11   2   91.73    2.48
  -1 -11  -2   93.22    2.53
  -1 -11  -2   91.45    2.50
   1 -11   2   92.19    2.53
  -1 -11  -2   92.66    2.52
  -1  11  -2   87.74    2.44
  -1  11  -2   88.03    2.47
   1  11   2   87.70    2.49
  -1  11  -2   93.91    2.47
   1  11   2   91.15    2.49
   1  11   2   88.21    2.45
  -1  11  -2   90.70    2.48
   1  11   2   94.43    2.53
   2 -11   2   13.47    0.61
  -2 -11  -2   13.20    0.65
   2 -11   2   13.80    0.62
  -2 -11  -2   13.87    0.64
  -2  11  -2   14.43    0.62
  -2  11  -2   15.15    0.66
  -2  11  -2   15.08    0.61
   2  11   2   15.76    0.71
   2  11   2   14.92    0.66
  -2  11  -2   15.44    0.62
   2  11   2   14.86    0.66
  -3 -11  -2    6.14    0.60
  -3 -11  -2    6.35    0.54
   3 -11   2    6.10    0.44
   3 -11   2    6.07    0.48
   3  11   2    6.55    0.50
   3  11   2    6.72    0.62
   3  11   2    7.04    0.47
  -3  11  -2    7.04    0.41
  -3  11  -2    6.62    0.46
  -3  11  -2    7.20    0.54
  -4 -11  -2   39.42    1.50
  -4 -11  -2   40.11    1.38
   4 -11   2   39.07    1.24
   4 -11   2   41.62    1.36
   4 -11   2   39.74    1.27
  -4  11  -2   35.99    1.01
   4  11   2   35.01    1.45
   4  11   2   35.13    1.19
  -4  11  -2   34.94    1.03
  -4  11  -2   35.05    1.27
   4  11   2   37.02    1.24
  -5 -11  -2   21.32    1.03
   5 -11   2   20.44    0.84
   5 -11   2   20.82    0.96
  -5 -11  -2   19.40    1.11
   5 -11   2   21.23    0.80
   5 -11   2   21.38    1.08
   5  11   2   21.15    0.94
   5  11   2   20.75    0.87
  -5  11  -2   18.88    1.02
   6 -11   2    6.49    0.76
   6 -11   2    8.27    0.65
   6 -11   2    6.98    0.60
  -6 -11  -2    8.31    0.89
  -6 -11  -2    8.63    0.93
   6 -11   2    7.68    0.78
   6  11   2    8.43    0.75
   6  11   2    6.26    0.64
   7 -11   2   20.28    1.02
   7 -11   2   20.79    1.24
   7 -11   2   20.65    0.90
   7  11   2   22.60    1.22
   7  11   2   20.88    1.05
   7  11   2   22.56    1.28
   7 -12  -2    6.79    0.83
   7 -12  -2    6.16    0.76
  -7 -12   2    9.01    0.98
   7 -12  -2    5.03    0.72
   7  12  -2    6.29    0.76
   7  12  -2    6.86    0.79
   6 -12  -2    8.28    0.87
   6 -12  -2    9.95    0.71
   6 -12  -2    9.84    0.73
   6 -12  -2    9.51    0.87
  -6 -12   2   10.14    0.97
   6  12  -2    8.07    0.72
  -6  12   2    7.70    0.78
   6  12  -2    6.96    0.82
   6  12  -2    8.75    0.70
   5 -12  -2   20.72    0.89
  -5 -12   2   17.39    1.06
   5 -12  -2   20.82    0.88
  -5 -12   2   18.94    1.10
   5 -12  -2   18.69    0.97
   5 -12  -2   20.28    0.86
   5  12  -2   17.52    0.84
  -5  12   2   17.30    0.84
   5  12  -2   18.78    0.94
   5  12  -2   18.90    1.05
   4 -12  -2    5.11    0.47
   4 -12  -2    4.48    0.50
  -4 -12   2    4.23    0.52
  -4 -12   2    5.90    0.68
   4 -12  -2    5.22    0.58
   4 -12  -2    4.89    0.46
   4  12  -2    4.14    0.52
   4  12  -2    4.31    0.58
   4  12  -2    4.20    0.50
   4  12  -2    5.51    0.57
  -4  12   2    4.08    0.29
  -4  12   2    4.41    0.49
  -4  12   2    4.61    0.30
  -3 -12   2   69.68    2.18
   3 -12  -2   70.36    1.90
   3 -12  -2   71.26    2.04
   3 -12  -2   72.14    2.07
  -3 -12   2   70.45    2.12
   3 -12  -2   68.50    1.98
   3  12  -2   76.14    2.30
   3  12  -2   78.16    2.37
  -3  12   2   80.37    2.15
  -3  12   2   76.22    2.15
   3  12  -2   77.76    2.31
  -3  12   2   80.60    2.19
   3  12  -2   82.03    2.24
   2 -12  -2    7.13    0.44
  -2 -12   2    5.66    0.50
   2 -12  -2    7.05    0.47
   2 -12  -2    6.07    0.39
  -2 -12   2    5.41    0.52
  -2  12   2    9.02    0.48
   2  12  -2    9.64    0.56
   2  12  -2    8.39    0.49
  -2  12   2    8.96    0.48
   2  12  -2    9.00    0.57
  -2  12   2    7.73    0.47
  -2  12   2    8.20    0.55
   1 -12  -2   48.95    1.49
  -1 -12   2   50.30    1.52
  -1 -12   2   49.95    1.52
   1 -12  -2   48.58    1.48
  -1 -12   2   48.63    1.50
   1 -12  -2   48.32    1.33
   1 -12  -2   46.85    1.44
   1  12  -2   49.08    1.46
  -1  12   2   46.86    1.44
   1  12  -2   47.87    1.49
   1  12  -2   49.00    1.48
  -1  12   2   47.46    1.47
  -1  12   2   47.49    1.45
  -1  12   2   47.77    1.43
   0 -12   2    8.14    0.48
   0 -12  -2    8.30    0.42
   0 -12   2    8.58    0.51
   0 -12  -2    9.14    0.53
   0 -12   2    8.89    0.50
   0 -12  -2    7.90    0.50
   0  12  -2   13.20    0.59
   0  12  -2   13.27    0.63
   0  12  -2   12.34    0.59
   0  12   2   12.58    0.59
   0  12  -2   13.03    0.59
   0  12   2   12.35    0.59
   0  12   2   13.20    0.61
  -1 -12  -2  124.90    3.26
  -1 -12  -2  115.26    3.27
   1 -12   2  122.88    3.28
   1 -12   2  125.05    3.25
   1 -12   2  122.03    3.29
  -1 -12  -2  120.06    3.28
  -1  12  -2  124.74    3.33
   1  12   2  117.69    3.38
   1  12   2  124.57    3.34
   1  12   2  122.80    3.33
  -1  12  -2  122.32    3.32
   1  12   2  128.76    3.37
  -1  12  -2  123.90    3.30
  -1  12  -2  124.45    3.29
   2 -12   2   53.19    1.59
   2 -12   2   54.16    1.66
   2 -12   2   57.50    1.65
  -2 -12  -2   53.96    1.66
  -2 -12  -2   55.23    1.70
   2  12   2   45.68    1.47
   2  12   2   48.73    1.53
  -2  12  -2   46.77    1.43
  -2  12  -2   45.91    1.46
   2  12   2   48.37    1.48
  -2  12  -2   46.43    1.43
  -2  12  -2   49.63    1.43
  -3 -12  -2   35.66    1.31
   3 -12   2   34.64    1.16
  -3 -12  -2   36.28    1.24
   3 -12   2   34.88    1.20
   3 -12   2   34.39    1.11
   3  12   2   41.81    1.48
  -3  12  -2   40.85    1.24
  -3  12  -2   41.51    1.34
   3  12   2   41.16    1.35
  -3  12  -2   40.91    1.28
   3  12   2   41.15    1.33
  -3  12  -2   39.09    1.29
  -4 -12  -2   11.87    0.75
   4 -12   2   12.73    0.70
   4 -12   2   12.44    0.64
  -4 -12  -2   12.06    0.86
   4 -12   2   12.24    0.61
  -4  12  -2   14.97    0.83
   4  12   2   14.96    0.75
  -4  12  -2   14.88    0.57
  -4  12  -2   13.87    0.71
   4  12   2   14.71    1.00
   4  12   2   15.30    0.72
  -5 -12  -2    1.83    0.60
   5 -12   2    1.84    0.42
   5 -12   2    2.75    0.52
  -5 -12  -2    3.23    0.51
   5 -12   2    2.75    0.38
   5 -12   2    3.01    0.35
   5  12   2    1.69    0.35
   5  12   2    3.46    0.45
  -5  12  -2    2.16    0.50
   6 -12   2   12.83    1.12
   6 -12   2   14.10    0.79
  -6 -12  -2   12.40    1.04
   6 -12   2   13.53    0.75
   6 -12   2   16.03    0.95
  -6 -12  -2   13.29    1.15
   6  12   2   15.80    0.96
   6  12   2   16.09    0.87
   7 -12   2   -0.27    0.39
  -7 -12  -2    1.03    0.69
   7 -12   2   -1.05    0.53
   7  12   2   -0.68    0.57
   7  12   2   -0.31    0.41
   7  12   2   -0.43    0.56
   7 -13  -2   27.57    1.20
  -7 -13   2   22.99    1.57
   7  13  -2   27.52    1.41
   7  13  -2   28.37    1.22
   6 -13  -2   18.48    0.97
   6 -13  -2   19.86    0.96
   6 -13  -2   18.79    1.10
  -6 -13   2   18.62    1.24
   6 -13  -2   19.71    1.07
   6  13  -2   22.82    1.03
   6  13  -2   23.22    1.22
   6  13  -2   24.44    1.08
  -6  13   2   23.42    1.13
   5 -13  -2   16.78    0.93
  -5 -13   2   20.46    1.61
   5 -13  -2   17.78    0.84
  -5 -13   2   13.86    1.31
   5 -13  -2   18.70    0.87
   5 -13  -2   17.06    0.83
   5  13  -2   18.70    0.96
   5  13  -2   17.48    0.84
   5  13  -2   17.91    0.86
  -5  13   2   16.35    0.87
   5  13  -2   15.21    1.03
   4 -13  -2    1.82    0.36
   4 -13  -2    1.81    0.31
  -4 -13   2    1.10    0.48
  -4 -13   2    1.30    0.44
   4 -13  -2    1.07    0.31
   4 -13  -2    1.76    0.31
  -4  13   2    1.05    0.30
   4  13  -2    1.30    0.51
   4  13  -2    1.28    0.36
  -4  13   2    1.32    0.21
   4  13  -2    1.35    0.43
   4  13  -2    0.82    0.30
  -3 -13   2   10.30    0.72
   3 -13  -2   11.43    0.63
   3 -13  -2   10.36    0.56
  -3 -13   2   10.94    0.75
   3 -13  -2   10.91    0.63
  -3  13   2    7.84    0.48
   3  13  -2    7.17    0.68
   3  13  -2    8.52    0.65
  -3  13   2    7.43    0.51
  -3  13   2    7.83    0.51
   3  13  -2    7.55    0.54
   3  13  -2    8.05    0.57
   2 -13  -2    4.53    0.39
  -2 -13   2    4.70    0.49
  -2 -13   2    4.53    0.51
   2 -13  -2    4.07    0.45
   2 -13  -2    5.11    0.45
   2  13  -2    5.39    0.51
  -2  13   2    5.78    0.42
   2  13  -2    5.57    0.50
   2  13  -2    5.97    0.48
  -2  13   2    5.67    0.51
  -2  13   2    4.79    0.42
  -2  13   2    5.75    0.45
   1 -13  -2   34.24    0.99
  -1 -13   2   33.99    1.17
   1 -13  -2   35.06    1.16
   1 -13  -2   35.00    1.13
   1 -13  -2   34.15    1.16
  -1 -13   2   32.69    1.16
  -1 -13   2   34.21    1.18
  -1  13   2   35.23    1.21
   1  13  -2   34.46    1.18
  -1  13   2   36.45    1.16
   1  13  -2   35.28    1.21
  -1  13   2   36.33    1.18
   1  13  -2   35.72    1.18
  -1  13   2   36.37    1.18
   0 -13  -2   29.26    0.94
   0 -13   2   30.93    1.05
   0 -13  -2   30.06    1.06
   0 -13  -2   30.39    1.07
   0 -13   2   30.55    1.07
   0  13  -2   30.20    1.06
   0  13   2   29.55    1.06
   0  13  -2   32.57    1.08
   0  13  -2   30.51    1.04
   0  13  -2   30.48    1.06
   0  13   2   30.50    1.06
   0  13   2   30.52    1.05
   1 -13   2   57.09    1.68
  -1 -13  -2   57.63    1.68
  -1 -13  -2   55.66    1.71
   1 -13   2   57.66    1.72
   1 -13   2   56.56    1.73
  -1 -13  -2   58.24    1.74
   1  13   2   56.49    1.72
  -1  13  -2   56.16    1.69
   1  13   2   54.52    1.69
  -1  13  -2   56.58    1.70
  -1  13  -2   55.88    1.64
   1  13   2   56.15    1.65
  -1  13  -2   56.16    1.67
   1  13   2   55.55    1.70
   2 -13   2   22.44    0.90
  -2 -13  -2   23.63    0.93
   2 -13   2   22.66    0.89
   2 -13   2   24.33    0.86
  -2 -13  -2   22.37    0.91
   2  13   2   25.66    1.04
  -2  13  -2   25.57    0.96
   2  13   2   25.79    0.97
  -2  13  -2   26.44    0.93
  -2  13  -2   25.98    0.92
   2  13   2   26.09    0.98
  -2  13  -2   24.97    0.94
   2  13   2   25.39    0.99
   3 -13   2   13.26    0.67
   3 -13   2   12.91    0.69
  -3 -13  -2   13.85    0.75
   3 -13   2   13.65    0.64
  -3 -13  -2   13.48    0.79
  -3  13  -2   12.79    0.65
  -3  13  -2   12.74    0.60
   3  13   2   11.67    0.78
  -3  13  -2   12.03    0.68
   3  13   2   11.75    0.65
   3  13   2   11.77    0.66
  -3  13  -2   12.04    0.68
   4 -13   2   34.19    1.20
   4 -13   2   34.18    1.26
  -4 -13  -2   35.15    1.33
  -4 -13  -2   36.18    1.44
   4 -13   2   34.66    1.15
   4  13   2   34.72    1.23
   4  13   2   35.57    1.26
   4  13   2   33.71    1.46
  -4  13  -2   33.92    1.30
  -4  13  -2   34.41    1.10
   5 -13   2    6.71    0.58
  -5 -13  -2    5.71    0.62
  -5 -13  -2    7.78    0.87
   5 -13   2    6.66    0.66
   5 -13   2    6.23    0.64
   5 -13   2    5.76    0.59
   5  13   2    6.51    0.63
   5  13   2    8.18    0.67
  -5  13  -2    5.67    0.64
   6 -13   2   18.06    1.28
  -6 -13  -2   19.03    1.29
  -6 -13  -2   22.34    1.41
   6 -13   2   20.37    0.96
   6 -13   2   21.13    0.92
   6  13   2   23.13    1.04
   6  13   2   23.25    1.17
   7 -13   2   20.71    1.27
  -7 -13  -2   23.33    1.54
   7 -13   2   22.72    1.12
   7  13   2   19.73    1.56
   7  13   2   25.00    1.20
   7  13   2   25.00    1.41
   7 -14  -2    2.92    0.57
  -7 -14   2    2.42    0.79
   7  14  -2    2.15    0.52
   7  14  -2    2.83    0.67
   6 -14  -2    5.69    0.65
   6 -14  -2    6.45    0.73
   6 -14  -2    5.73    0.67
   6 -14  -2    5.84    0.61
  -6 -14   2    5.96    0.82
   6  14  -2    7.55    0.80
   6  14  -2    6.29    0.71
  -6  14   2    4.55    0.59
   6  14  -2    6.34    0.72
   5 -14  -2    4.09    0.48
  -5 -14   2    2.40    0.54
   5 -14  -2    4.42    0.52
   5 -14  -2    4.42    0.48
   5 -14  -2    4.01    0.48
   5  14  -2    2.93    0.41
  -5  14   2    2.99    0.48
   5  14  -2    2.86    0.49
   5  14  -2    2.92    0.42
   4 -14  -2   11.85    0.58
   4 -14  -2   10.62    0.64
   4 -14  -2   11.56    0.72
   4 -14  -2   11.32    0.73
  -4 -14   2   10.99    0.86
  -4 -14   2   11.43    0.84
  -4  14   2   14.76    0.73
   4  14  -2   15.09    0.86
  -4  14   2   15.19    0.63
   4  14  -2   12.98    1.02
   4  14  -2   14.36    0.94
   4  14  -2   16.06    0.80
   4  14  -2   13.91    0.75
   3 -14  -2   20.78    0.89
  -3 -14   2   22.37    1.00
   3 -14  -2   20.97    0.91
  -3 -14   2   20.42    1.01
   3 -14  -2   19.12    0.81
   3  14  -2   20.12    0.97
  -3  14   2   21.18    0.85
  -3  14   2   23.10    0.83
   3  14  -2   20.91    0.90
  -3  14   2   22.06    0.85
   3  14  -2   22.63    0.98
   3  14  -2   21.07    1.03
   2 -14  -2  102.48    2.84
   2 -14  -2  104.44    2.89
   2 -14  -2  103.97    2.88
  -2 -14   2  100.05    2.91
  -2 -14   2  104.76    2.96
   2  14  -2  110.32    3.19
  -2  14   2  114.69    3.10
  -2  14   2  115.88    3.20
  -2  14   2  116.77    3.12
  -2  14   2  112.34    3.11
   2  14  -2  113.79    3.21
   2  14  -2  119.75    3.17
   1 -14  -2   54.90    1.53
  -1 -14   2   56.11    1.72
   1 -14  -2   57.36    1.72
  -1 -14   2   52.28    1.71
   1 -14  -2   55.89    1.68
   1 -14  -2   56.40    1.71
  -1 -14   2   55.92    1.71
  -1  14   2   57.63    1.68
  -1  14   2   55.09    1.69
   1  14  -2   55.49    1.69
  -1  14   2   54.82    1.68
  -1  14   2   55.79    1.73
   1  14  -2   56.17    1.73
   1  14  -2   53.94    1.70
   1  14  -2   54.99    1.70
   0 -14   2   74.16    2.10
   0 -14  -2   70.34    1.99
   0 -14  -2   73.24    2.13
   0 -14   2   71.83    2.13
   0 -14   2   70.26    2.06
   0 -14  -2   73.87    2.12
   0  14   2   71.11    2.05
   0  14  -2   67.43    2.02
   0  14   2   68.82    2.06
   0  14  -2   68.78    2.02
   0  14   2   70.14    2.03
   0  14  -2   69.71    2.05
  -1 -14  -2    8.08    0.50
   1 -14   2    7.92    0.50
  -1 -14  -2    8.28    0.57
   1 -14   2    7.91    0.50
  -1 -14  -2    8.37    0.55
   1 -14   2    6.88    0.52
   1  14   2    4.70    0.48
  -1  14  -2    5.33    0.40
  -1  14  -2    5.21    0.46
   1  14   2    5.13    0.52
   1  14   2    5.03    0.44
   1  14   2    4.88    0.46
  -1  14  -2    5.39    0.49
  -1  14  -2    5.57    0.49
   2 -14   2   34.94    1.25
  -2 -14  -2   37.51    1.29
  -2 -14  -2   36.04    1.27
   2 -14   2   35.65    1.23
   2 -14   2   36.90    1.20
   2  14   2   45.34    1.47
   2  14   2   45.66    1.49
  -2  14  -2   44.48    1.41
   2  14   2   44.27    1.46
  -2  14  -2   44.55    1.42
  -2  14  -2   43.59    1.44
  -2  14  -2   44.55    1.40
   2  14   2   43.75    1.52
   3 -14   2   92.82    2.64
  -3 -14  -2   90.49    2.73
   3 -14   2   89.96    2.54
   3 -14   2   92.63    2.61
  -3 -14  -2   91.65    2.66
   3  14   2   95.72    2.74
  -3  14  -2   95.48    2.69
   3  14   2   97.49    2.73
  -3  14  -2   93.38    2.72
   3  14   2   93.89    2.82
  -3  14  -2   97.20    2.66
  -3  14  -2   95.33    2.61
  -4 -14  -2   34.98    1.40
  -4 -14  -2   32.18    1.31
   4 -14   2   33.82    1.14
   4 -14   2   33.02    1.25
   4 -14   2   32.80    1.20
  -4  14  -2   37.16    1.41
   4  14   2   38.30    1.38
  -4  14  -2   38.44    1.22
  -4  14  -2   40.17    1.20
   4  14   2   36.03    1.56
   4  14   2   39.16    1.36
  -5 -14  -2   11.47    0.94
   5 -14   2   13.58    0.73
   5 -14   2   12.32    0.81
   5 -14   2   13.51    0.79
  -5 -14  -2   14.00    1.07
   5  14   2    9.19    0.71
   5  14   2   10.43    0.75
  -5  14  -2   10.53    0.95
  -6 -14  -2    3.04    0.73
   6 -14   2    3.93    0.57
   6 -14   2    3.27    0.86
   6 -14   2    4.24    0.48
   6 -14   2    3.11    0.48
   6  14   2    3.63    0.50
   6  14   2    4.28    0.61
   7 -14   2    4.40    0.63
  -7 -14  -2    4.30    0.93
   7 -14   2    4.38    0.76
   7  14   2    3.76    0.72
   7  14   2    5.59    0.75
   7  14   2    4.39    0.63
   7 -15  -2   10.66    0.96
  -7 -15   2   10.47    1.24
   7  15  -2   10.52    1.01
   7  15  -2   11.08    1.22
   6 -15  -2   26.69    1.21
   6 -15  -2   27.21    1.19
   6 -15  -2   25.16    1.33
  -6 -15   2   25.20    1.51
   6  15  -2   28.43    1.22
   6  15  -2   28.84    1.24
   6  15  -2   24.48    1.29
  -6  15   2   26.23    1.23
   5 -15  -2   -0.17    0.32
   5 -15  -2    0.26    0.34
   5 -15  -2    0.13    0.36
   5 -15  -2   -0.16    0.44
  -5 -15   2    0.45    0.50
  -5  15   2    0.29    0.40
   5  15  -2    0.29    0.73
   5  15  -2   -0.38    0.32
   5  15  -2    0.26    0.36
   4 -15  -2    8.35    0.71
   4 -15  -2    9.04    0.63
  -4 -15   2    8.77    0.83
   4 -15  -2   10.08    0.55
  -4 -15   2    9.96    0.84
   4 -15  -2    9.75    0.76
   4  15  -2   12.57    0.75
   4  15  -2   15.67    0.87
  -4  15   2   13.50    0.64
   4  15  -2   12.86    0.95
  -4  15   2   13.50    0.73
   4  15  -2   13.61    0.81
  -4  15   2   13.61    0.63
   3 -15  -2   27.44    1.10
   3 -15  -2   27.94    1.02
  -3 -15   2   28.48    1.23
   3 -15  -2   26.23    1.08
  -3 -15   2   28.01    1.18
  -3  15   2   28.10    1.05
   3  15  -2   29.62    1.21
   3  15  -2   29.89    1.17
   3  15  -2   28.31    1.20
   3  15  -2   29.18    1.12
  -3  15   2   29.63    1.06
   3  15  -2   29.11    1.11
  -3  15   2   28.37    1.02
   2 -15  -2    3.21    0.42
   2 -15  -2    2.69    0.34
  -2 -15   2    2.77    0.41
   2 -15  -2    2.73    0.38
   2 -15  -2    3.26    0.31
  -2 -15   2    3.35    0.45
   2  15  -2    5.50    0.54
  -2  15   2    4.41    0.50
   2  15  -2    4.84    0.51
  -2  15   2    4.80    0.46
   2  15  -2    4.65    0.51
  -2  15   2    3.97    0.47
   2  15  -2    4.50    0.55
  -2  15   2    5.54    0.50
   1 -15  -2    7.43    0.60
  -1 -15   2    6.64    0.53
  -1 -15   2    7.68    0.55
   1 -15  -2    6.88    0.51
  -1 -15   2    7.29    0.60
   1 -15  -2    7.14    0.58
   1 -15  -2    6.04    0.50
  -1  15   2    7.03    0.57
  -1  15   2    7.07    0.55
   1  15  -2    5.86    0.52
   1  15  -2    7.94    0.55
   1  15  -2    5.69    0.54
  -1  15   2    6.57    0.51
  -1  15   2    6.91    0.51
   1  15  -2    6.75    0.53
   0 -15  -2   21.71    0.78
   0 -15  -2   21.73    0.90
   0 -15   2   20.95    0.90
   0 -15   2   21.49    0.87
   0 -15   2   21.47    0.83
   0 -15  -2   20.67    0.91
   0  15   2   22.27    0.91
   0  15  -2   23.06    0.91
   0  15  -2   22.95    0.90
   0  15  -2   22.38    0.93
   0  15  -2   22.45    0.91
   0  15   2   20.91    0.88
   0  15   2   21.75    0.90
  -1 -15  -2   15.42    0.78
   1 -15   2   15.56    0.74
   1 -15   2   16.57    0.73
   1 -15   2   15.44    0.76
  -1 -15  -2   16.32    0.73
  -1  15  -2   16.20    0.74
  -1  15  -2   16.03    0.72
   1  15   2   15.97    0.76
  -1  15  -2   16.64    0.76
   1  15   2   15.34    0.71
   1  15   2   15.52    0.74
  -1  15  -2   14.86    0.75
   1  15   2   16.52    0.81
  -2 -15  -2   32.15    1.21
   2 -15   2   31.34    1.16
   2 -15   2   32.22    1.12
  -2 -15  -2   32.49    1.18
   2 -15   2   32.78    1.18
  -2  15  -2   31.38    1.12
  -2  15  -2   31.38    1.16
   2  15   2   30.87    1.17
   2  15   2   33.71    1.20
  -2  15  -2   31.45    1.14
  -2  15  -2   31.34    1.16
   2  15   2   33.68    1.27
   2  15   2   32.19    1.18
   3 -15   2   32.07    1.23
  -3 -15  -2   32.17    1.27
   3 -15   2   34.24    1.22
   3 -15   2   34.81    1.17
  -3 -15  -2   32.41    1.32
   3  15   2   29.95    1.31
  -3  15  -2   31.45    1.17
   3  15   2   30.33    1.16
  -3  15  -2   31.92    1.08
  -3  15  -2   31.36    1.13
  -3  15  -2   30.97    1.18
   3  15   2   29.72    1.26
   3  15   2   31.09    1.18
   4 -15   2   23.05    1.05
  -4 -15  -2   25.07    1.21
  -4 -15  -2   23.80    1.15
   4 -15   2   24.34    1.01
   4 -15   2   23.96    0.96
   4  15   2   27.99    1.15
   4  15   2   24.00    1.36
  -4  15  -2   24.73    1.17
  -4  15  -2   27.12    0.97
   4  15   2   26.65    1.08
  -4  15  -2   27.20    0.95
  -5 -15  -2    5.28    0.69
   5 -15   2    6.30    0.74
   5 -15   2    6.87    0.67
   5 -15   2    6.82    0.64
   5  15   2    7.37    0.77
   5  15   2    7.09    0.71
   6 -15   2    7.36    0.82
   6 -15   2    8.66    0.82
   6 -15   2    9.71    0.96
  -6 -15  -2    8.99    1.09
   6  15   2    8.35    0.82
   7 -15   2   22.80    1.32
  -7 -15  -2   23.87    1.55
   7  15   2   22.65    1.47
   7  15   2   24.90    1.41
   7 -16  -2    2.38    0.64
  -7 -16   2    1.80    0.74
   7  16  -2    1.94    0.74
  -6 -16   2    2.87    0.68
   6 -16  -2    1.81    0.48
   6  16  -2    2.57    0.61
   6  16  -2    3.42    0.59
  -6  16   2    2.03    0.56
   6  16  -2    3.10    0.52
   5 -16  -2    3.86    0.52
   5 -16  -2    4.18    0.69
   5 -16  -2    4.80    0.60
   5 -16  -2    3.59    0.60
  -5 -16   2    3.94    0.67
   5  16  -2    5.99    0.67
  -5  16   2    5.36    0.58
   5  16  -2    5.22    0.54
   5  16  -2    5.99    0.59
   4 -16  -2    4.25    0.52
   4 -16  -2    3.87    0.50
   4 -16  -2    3.06    0.43
   4 -16  -2    3.34    0.36
  -4 -16   2    3.74    0.59
  -4  16   2    6.12    0.53
  -4  16   2    5.90    0.63
   4  16  -2    4.43    0.55
   4  16  -2    6.03    0.69
  -4  16   2    4.67    0.53
   4  16  -2    5.47    0.64
   3 -16  -2    2.17    0.41
  -3 -16   2    2.29    0.48
  -3 -16   2    1.97    0.49
   3 -16  -2    2.34    0.40
   3 -16  -2    2.50    0.34
  -3  16   2    4.57    0.55
   3  16  -2    3.76    0.50
   3  16  -2    3.59    0.45
   3  16  -2    4.99    0.59
  -3  16   2    3.75    0.41
   3  16  -2    4.09    0.55
  -2 -16   2   57.23    1.86
  -2 -16   2   57.71    1.85
   2 -16  -2   57.05    1.75
   2 -16  -2   51.44    1.59
   2 -16  -2   58.15    1.80
   2 -16  -2   55.96    1.79
  -2  16   2   59.48    1.78
   2  16  -2   58.73    1.91
  -2  16   2   58.99    1.82
  -2  16   2   58.54    1.89
  -2  16   2   59.79    1.81
   2  16  -2   58.78    1.86
   2  16  -2   57.13    1.84
   2  16  -2   59.95    1.89
   1 -16  -2  105.54    2.94
  -1 -16   2  105.64    2.98
   1 -16  -2  105.89    2.96
   1 -16  -2  104.63    2.77
   1 -16  -2  101.83    2.96
  -1 -16   2  104.18    2.96
  -1 -16   2  103.26    2.99
   1  16  -2  100.78    2.92
   1  16  -2  101.95    2.91
   1  16  -2   99.27    2.88
   1  16  -2  104.98    2.93
  -1  16   2  103.01    2.93
  -1  16   2  103.55    2.89
  -1  16   2  103.33    2.86
  -1  16   2  100.94    2.88
   0 -16  -2   52.40    1.73
   0 -16   2   56.08    1.68
   0 -16  -2   51.09    1.70
   0 -16   2   55.51    1.72
   0 -16  -2   54.75    1.60
   0 -16   2   54.89    1.75
   0  16   2   49.70    1.62
   0  16  -2   50.62    1.62
   0  16  -2   51.98    1.66
   0  16  -2   49.23    1.63
   0  16   2   49.93    1.63
   0  16   2   53.53    1.66
   0  16   2   50.63    1.63
   0  16  -2   49.61    1.60
  -1 -16  -2    7.02    0.58
  -1 -16  -2    7.27    0.54
   1 -16   2    6.66    0.58
   1 -16   2    7.94    0.56
   1  16   2   11.69    0.76
   1  16   2   12.45    0.73
   1  16   2   12.88    0.66
  -1  16  -2   13.52    0.72
  -1  16  -2   12.52    0.72
   1  16   2   13.04    0.73
  -1  16  -2   12.71    0.70
  -1  16  -2   12.72    0.70
  -2 -16  -2   57.95    1.82
   2 -16   2   55.22    1.78
  -2 -16  -2   56.13    1.82
   2 -16   2   54.70    1.76
   2 -16   2   54.42    1.71
   2  16   2   56.67    1.80
  -2  16  -2   55.18    1.76
   2  16   2   54.80    1.79
   2  16   2   55.53    1.79
  -2  16  -2   56.44    1.76
  -2  16  -2   55.13    1.76
  -2  16  -2   55.92    1.72
   2  16   2   53.91    1.83
   3 -16   2    3.40    0.44
   3 -16   2    3.65    0.42
  -3 -16  -2    2.84    0.49
  -3 -16  -2    2.97    0.49
   3 -16   2    2.83    0.44
   3  16   2    2.33    0.43
  -3  16  -2    2.46    0.39
  -3  16  -2    3.15    0.47
   3  16   2    2.48    0.52
  -3  16  -2    2.17    0.40
  -3  16  -2    2.26    0.35
   3  16   2    1.42    0.52
   3  16   2    1.99    0.40
   4 -16   2   18.36    0.94
  -4 -16  -2   17.11    1.04
   4 -16   2   17.04    0.89
   4 -16   2   18.28    0.85
  -4 -16  -2   17.37    1.07
   4  16   2   17.70    0.92
  -4  16  -2   17.80    0.78
   4  16   2   16.99    0.92
  -4  16  -2   15.04    0.99
  -4  16  -2   16.68    0.88
   5 -16   2    0.41    0.38
  -5 -16  -2    0.50    0.55
   5 -16   2    1.39    0.45
   5 -16   2    0.94    0.39
   5  16   2    1.14    0.47
  -5  16  -2    1.75    0.27
   5  16   2    0.95    0.40
  -5  16  -2    1.57    0.28
   6 -16   2    0.46    0.46
   6 -16   2    0.21    0.49
  -6 -16  -2    1.22    0.71
   6  16   2    1.21    0.57
   6  16   2    0.87    0.54
   7 -16   2    0.40    0.53
  -7 -16  -2    1.74    0.83
   7 -16   2    0.46    0.64
   7  16   2    0.66    0.68
   7  16   2    0.77    0.57
  -7 -17   2    4.83    0.93
   7  17  -2    5.93    0.89
   7  17  -2    3.69    0.62
  -6 -17   2   10.66    1.08
   6 -17  -2   12.71    0.96
   6  17  -2   11.68    1.10
  -6  17   2   14.17    0.98
   6  17  -2   12.69    1.15
   5 -17  -2   37.52    1.36
  -5 -17   2   33.48    1.64
   5 -17  -2   35.66    1.25
   5 -17  -2   35.09    1.46
   5 -17  -2   33.11    1.46
   5  17  -2   36.24    1.49
   5  17  -2   37.49    1.45
   5  17  -2   38.20    1.53
  -5  17   2   36.38    1.41
   4 -17  -2    3.11    0.37
   4 -17  -2    2.79    0.53
   4 -17  -2    3.44    0.45
   4 -17  -2    2.93    0.51
  -4 -17   2    2.89    0.95
  -4  17   2    1.90    0.42
   4  17  -2    2.27    0.46
   4  17  -2    1.03    0.39
   4  17  -2    1.18    0.52
  -4  17   2    1.30    0.34
  -4  17   2    1.51    0.35
   3 -17  -2    7.67    0.71
  -3 -17   2    6.47    0.73
   3 -17  -2    5.70    0.68
  -3 -17   2    6.20    0.75
   3 -17  -2    6.93    0.61
  -3  17   2    9.58    0.67
   3  17  -2    9.21    0.74
   3  17  -2    9.21    0.72
   3  17  -2    9.71    0.70
  -3  17   2    9.45    0.70
  -3  17   2    9.55    0.69
   3  17  -2    8.27    0.83
   2 -17  -2   20.32    0.89
  -2 -17   2   17.65    0.93
  -2 -17   2   21.10    1.01
   2 -17  -2   20.02    0.95
   2 -17  -2   18.96    0.95
   2 -17  -2   18.59    0.81
   2  17  -2   23.05    1.09
   2  17  -2   23.35    1.03
  -2  17   2   23.13    1.00
  -2  17   2   25.22    0.97
   2  17  -2   22.43    1.01
  -2  17   2   22.44    1.05
   2  17  -2   22.22    1.03
  -2  17   2   21.94    0.98
   1 -17  -2    4.92    0.40
   1 -17  -2    4.46    0.55
  -1 -17   2    6.32    0.60
   1 -17  -2    5.84    0.59
  -1 -17   2    5.47    0.54
   1 -17  -2    5.95    0.53
  -1 -17   2    6.40    0.63
   1  17  -2    5.35    0.59
   1  17  -2    5.85    0.58
  -1  17   2    5.67    0.59
  -1  17   2    5.29    0.56
  -1  17   2    6.40    0.60
   1  17  -2    6.27    0.51
  -1  17   2    4.73    0.49
   1  17  -2    6.35    0.64
   0 -17  -2    4.47    0.53
   0 -17  -2    3.99    0.48
   0 -17  -2    4.97    0.44
   0 -17   2    3.47    0.45
   0 -17   2    5.44    0.55
   0 -17   2    4.07    0.44
   0  17  -2    5.03    0.59
   0  17   2    3.92    0.46
   0  17  -2    4.06    0.45
   0  17   2    3.83    0.47
   0  17  -2    5.53    0.60
   0  17   2    3.87    0.46
   0  17   2    4.85    0.59
   0  17  -2    4.52    0.47
  -1 -17  -2    3.43    0.40
   1 -17   2    2.82    0.39
   1 -17   2    3.47    0.44
  -1 -17  -2    3.35    0.45
  -1  17  -2    2.99    0.40
   1  17   2    3.12    0.41
   1  17   2    2.67    0.43
  -1  17  -2    3.16    0.40
   1  17   2    2.95    0.46
  -1  17  -2    3.58    0.45
  -1  17  -2    2.85    0.43
   2 -17   2    6.19    0.61
   2 -17   2    5.55    0.57
  -2 -17  -2    6.52    0.72
  -2 -17  -2    6.40    0.59
   2 -17   2    5.93    0.60
   2  17   2    4.95    0.58
   2  17   2    5.71    0.65
  -2  17  -2    5.62    0.63
   2  17   2    4.43    0.54
  -2  17  -2    4.61    0.49
  -2  17  -2    4.88    0.58
  -2  17  -2    5.35    0.61
   2  17   2    5.87    0.63
  -3 -17  -2   16.43    0.94
   3 -17   2   18.57    0.89
   3 -17   2   18.65    0.92
   3 -17   2   15.00    0.82
  -3 -17  -2   16.45    1.01
   3  17   2   13.19    1.02
  -3  17  -2   15.43    0.81
  -3  17  -2   14.42    0.86
   3  17   2   14.08    0.84
  -3  17  -2   14.71    0.89
   3  17   2   13.47    0.85
  -3  17  -2   14.97    0.85
   4 -17   2    1.00    0.43
   4 -17   2    1.47    0.38
  -4 -17  -2    0.61    0.49
   4 -17   2    0.81    0.34
  -4  17  -2   -0.12    0.33
  -4  17  -2    0.52    0.32
   4  17   2    0.37    0.37
   4  17   2   -0.05    0.39
   5 -17   2   14.34    0.87
   5 -17   2   13.39    1.11
   5 -17   2   13.28    0.91
  -5 -17  -2   13.15    1.10
   5  17   2   13.22    0.93
   5  17   2   14.29    1.01
  -5  17  -2   14.88    0.82
  -6 -17  -2    3.51    0.80
   6 -17   2    5.73    0.72
   6 -17   2    3.96    0.60
   6  17   2    4.05    0.71
   6  17   2    4.68    0.64
  -6 -18   2    0.80    0.74
   6 -18  -2    0.55    0.55
   6  18  -2    0.85    0.53
   6  18  -2    1.10    0.61
  -5 -18   2   39.13    1.84
   5 -18  -2   43.44    1.56
   5 -18  -2   42.64    1.40
  -5  18   2   42.88    1.33
   5  18  -2   38.21    1.63
  -5  18   2   41.42    1.57
   5  18  -2   40.72    1.58
   4 -18  -2    1.67    0.32
   4 -18  -2    1.72    0.54
  -4 -18   2    0.81    0.56
   4 -18  -2    0.65    0.45
   4 -18  -2    1.45    0.41
  -4  18   2    1.02    0.38
  -4  18   2    1.16    0.45
   4  18  -2    1.69    0.42
   4  18  -2    0.89    0.47
  -4  18   2    1.07    0.37
   4  18  -2    1.15    0.46
   3 -18  -2    2.78    0.43
   3 -18  -2    3.50    0.52
   3 -18  -2    2.27    0.49
  -3 -18   2    2.47    0.51
  -3  18   2    4.94    0.53
   3  18  -2    3.59    0.51
   3  18  -2    3.13    0.47
   3  18  -2    3.56    0.52
  -3  18   2    3.79    0.46
  -3  18   2    4.14    0.46
   2 -18  -2   51.96    1.48
   2 -18  -2   52.76    1.77
   2 -18  -2   52.01    1.76
   2 -18  -2   52.72    1.70
  -2 -18   2   47.11    1.79
  -2 -18   2   55.04    1.81
   2  18  -2   48.07    1.65
   2  18  -2   48.74    1.68
   2  18  -2   48.45    1.66
  -2  18   2   48.03    1.70
   2  18  -2   43.91    1.70
  -2  18   2   48.74    1.60
  -2  18   2   48.04    1.61
  -2  18   2   47.21    1.57
  -1 -18   2   47.50    1.69
   1 -18  -2   49.48    1.46
   1 -18  -2   50.17    1.64
   1 -18  -2   47.73    1.67
   1 -18  -2   49.53    1.68
  -1 -18   2   50.49    1.65
  -1 -18   2   49.12    1.70
   1  18  -2   57.44    1.94
   1  18  -2   60.88    1.93
  -1  18   2   58.51    1.90
  -1  18   2   59.97    1.93
  -1  18   2   60.14    1.90
   1  18  -2   59.04    1.91
  -1  18   2   59.87    1.88
   1  18  -2   59.53    1.90
   0 -18   2   39.64    1.44
   0 -18   2   40.85    1.38
   0 -18   2   40.42    1.47
   0 -18  -2   40.48    1.47
   0 -18  -2   41.07    1.31
   0  18   2   43.84    1.50
   0  18   2   40.94    1.45
   0  18   2   43.86    1.50
   0  18  -2   41.76    1.47
   0  18   2   41.42    1.44
   0  18  -2   40.60    1.46
   0  18  -2   39.99    1.49
   0  18  -2   44.18    1.50
   1 -18   2   12.73    0.80
   1 -18   2   12.01    0.76
  -1 -18  -2   10.56    0.84
  -1 -18  -2   12.93    0.71
   1  18   2   13.34    0.87
  -1  18  -2   12.38    0.81
  -1  18  -2   14.35    0.82
  -1  18  -2   13.58    0.81
   1  18   2   13.38    0.81
   1  18   2   13.42    0.79
  -1  18  -2   14.44    0.82
   2 -18   2   15.06    0.85
  -2 -18  -2   13.19    0.82
   2 -18   2   14.34    0.78
  -2 -18  -2   12.80    0.94
   2  18   2   10.64    0.89
  -2  18  -2    9.38    0.73
  -2  18  -2   11.15    0.78
   2  18   2   10.99    0.76
   2  18   2   11.32    0.80
   2  18   2   10.31    0.77
  -2  18  -2   10.10    0.79
  -2  18  -2   10.19    0.78
   3 -18   2    2.60    0.45
   3 -18   2    2.60    0.44
  -3 -18  -2    2.18    0.51
   3 -18   2    2.87    0.44
   3  18   2    2.70    0.57
  -3  18  -2    2.17    0.43
   3  18   2    1.58    0.45
  -3  18  -2    1.38    0.47
  -3  18  -2    2.02    0.49
   3  18   2    1.35    0.43
  -3  18  -2    2.29    0.43
   4 -18   2   44.20    1.61
   4 -18   2   43.68    1.59
   4 -18   2   42.86    1.50
   4  18   2   41.62    1.59
  -4  18  -2   44.12    1.46
  -4  18  -2   44.98    1.50
   4  18   2   43.33    1.81
   5 -18   2    0.89    0.50
   5 -18   2    1.61    0.51
   5 -18   2    1.02    0.49
  -5 -18  -2    1.22    0.61
  -5  18  -2    1.96    0.41
   5  18   2    1.23    0.57
  -5  18  -2    1.54    0.39
   5  18   2    0.87    0.46
  -6 -18  -2    0.05    0.72
   6 -18   2   -0.77    0.49
   6 -18   2    0.53    0.55
   6  18   2   -0.05    0.50
   6  18   2    0.47    0.56
  -6 -19   2    6.74    0.95
   6 -19  -2    6.14    0.77
   6  19  -2    5.28    0.80
   6  19  -2    3.80    0.67
  -5 -19   2   14.70    1.27
   5 -19  -2   18.74    1.22
   5 -19  -2   14.82    0.95
  -5  19   2   15.28    1.06
   5  19  -2   14.32    1.02
   5  19  -2   14.20    1.06
  -5  19   2   15.45    0.77
  -4 -19   2   10.88    1.02
   4 -19  -2   10.62    0.86
   4 -19  -2    9.97    0.60
  -4  19   2   11.41    0.79
  -4  19   2   10.92    0.87
   4  19  -2   10.89    0.94
   4  19  -2   10.20    0.87
  -4  19   2   10.77    0.80
  -3 -19   2   40.85    1.62
   3 -19  -2   41.83    1.74
   3 -19  -2   37.57    1.55
   3 -19  -2   41.10    1.46
  -3  19   2   43.00    1.53
  -3  19   2   46.04    1.56
   3  19  -2   45.84    1.99
   3  19  -2   45.04    1.62
  -3  19   2   43.99    1.56
   2 -19  -2    0.06    0.22
   2 -19  -2   -0.10    0.43
   2 -19  -2    0.27    0.32
   2 -19  -2   -0.05    0.40
  -2 -19   2   -0.31    0.33
   2  19  -2   -0.13    0.39
  -2  19   2   -0.20    0.41
  -2  19   2   -0.30    0.34
  -2  19   2    0.51    0.37
   2  19  -2    0.38    0.32
  -2  19   2   -0.06    0.40
   2  19  -2   -0.10    0.42
   1 -19  -2   21.93    0.82
  -1 -19   2   22.24    1.05
  -1 -19   2   17.16    1.05
   1 -19  -2   21.12    1.00
   1 -19  -2   20.19    1.06
  -1 -19   2   22.30    1.01
   1 -19  -2   21.12    1.06
   1  19  -2   22.66    1.08
   1  19  -2   24.99    1.08
  -1  19   2   22.66    1.07
  -1  19   2   23.42    1.08
  -1  19   2   24.28    1.09
  -1  19   2   23.04    1.08
   1  19  -2   22.88    1.11
   1  19  -2   21.23    1.12
   0 -19   2   16.92    0.83
   0 -19  -2   15.16    0.94
   0 -19   2   14.81    0.92
   0 -19   2   14.64    0.88
   0 -19  -2   16.69    0.75
   0  19  -2   15.49    0.92
   0  19   2   16.47    0.91
   0  19   2   15.92    0.87
   0  19   2   15.08    0.86
   0  19  -2   14.15    0.88
   0  19  -2   14.76    0.88
   0  19   2   13.74    0.90
   0  19  -2   14.50    0.83
   1 -19   2    0.39    0.35
  -1 -19  -2    0.27    0.32
  -1 -19  -2    0.16    0.43
   1 -19   2    0.15    0.36
  -1  19  -2    0.59    0.36
   1  19   2    0.48    0.35
  -1  19  -2    0.10    0.36
   1  19   2    0.55    0.45
   1  19   2    0.33    0.36
  -1  19  -2   -0.08    0.34
  -1  19  -2    0.35    0.42
   2 -19   2   13.38    0.81
   2 -19   2   12.87    0.84
  -2 -19  -2   13.39    0.90
  -2  19  -2   13.19    0.88
  -2  19  -2   14.61    0.91
   2  19   2   15.33    0.87
  -2  19  -2   12.78    0.89
   2  19   2   13.54    0.89
   2  19   2   13.22    0.85
  -2  19  -2   14.18    0.87
   3 -19   2    3.63    0.51
   3 -19   2    2.33    0.48
   3 -19   2    2.74    0.49
  -3 -19  -2    3.03    0.54
   3  19   2    3.45    0.50
   3  19   2    3.09    0.61
   3  19   2    3.61    0.50
  -3  19  -2    3.19    0.48
  -3  19  -2    3.31    0.48
  -3  19  -2    3.14    0.53
   4 -19   2    7.81    0.88
  -4 -19  -2    9.81    1.00
   4 -19   2    9.13    0.79
  -4  19  -2   10.08    0.79
  -4  19  -2    9.69    0.85
   4  19   2   10.77    0.89
   4  19   2    9.42    0.91
   5 -19   2   12.23    0.94
   5 -19   2   11.12    0.95
   5 -19   2   10.26    0.90
  -5 -19  -2   12.42    1.12
  -5  19  -2   10.85    0.85
   5  19   2   10.70    0.96
   5  19   2    9.77    0.94
   6 -19   2   13.86    1.12
   6 -19   2   16.38    1.16
  -6 -19  -2   11.94    1.31
   6  19   2   14.22    1.21
   6  19   2   10.73    1.10
   6 -20  -2    5.83    0.74
  -6 -20   2    5.01    0.91
   6  20  -2    5.75    0.74
   6  20  -2    4.61    0.72
  -5 -20   2   25.94    1.52
   5 -20  -2   26.61    1.30
  -5  20   2   26.44    1.11
   5  20  -2   25.81    1.40
   5  20  -2   27.38    1.33
  -4 -20   2    3.17    0.68
   4 -20  -2    3.53    0.56
   4 -20  -2    3.39    0.39
  -4  20   2    2.11    0.56
   4  20  -2    2.62    0.60
   4  20  -2    2.81    0.54
  -4  20   2    2.57    0.48
  -4  20   2    2.99    0.50
   3 -20  -2    4.27    0.53
  -3 -20   2    4.03    0.65
   3 -20  -2    3.71    0.36
  -3  20   2    6.76    0.78
  -3  20   2    6.26    0.76
   3  20  -2    7.03    0.69
  -3  20   2    6.50    0.80
   2 -20  -2   57.07    1.64
  -2 -20   2   55.73    1.97
   2 -20  -2   58.05    1.88
  -2  20   2   57.92    1.90
   2  20  -2   54.95    1.93
  -2  20   2   55.77    1.87
   2  20  -2   56.78    1.92
  -2  20   2   59.10    1.98
  -2  20   2   54.31    1.90
   1 -20  -2   32.28    1.29
   1 -20  -2   36.64    1.96
  -1 -20   2   30.74    1.32
   1 -20  -2   29.92    1.08
  -1 -20   2   33.40    1.31
   1  20  -2   30.52    1.29
   1  20  -2   32.55    1.32
  -1  20   2   31.77    1.31
  -1  20   2   32.84    1.30
  -1  20   2   32.09    1.31
  -1  20   2   31.05    1.31
   0 -20   2   25.26    1.14
   0 -20   2   22.79    1.19
   0 -20  -2   26.20    1.02
   0 -20   2   27.33    1.09
   0  20   2   29.06    1.22
   0  20  -2   26.12    1.20
   0  20  -2   27.26    1.18
   0  20   2   27.93    1.24
   0  20   2   26.08    1.17
   1 -20   2   63.51    2.14
   1 -20   2   67.52    2.04
  -1 -20  -2   67.24    2.08
   1 -20   2   69.22    2.19
   1  20   2   61.34    2.04
  -1  20  -2   61.20    2.04
  -1  20  -2   62.70    2.13
   1  20   2   59.73    2.01
  -1  20  -2   64.10    2.03
   2 -20   2   48.06    1.71
  -2 -20  -2   49.50    1.72
   2 -20   2   49.74    1.74
  -2  20  -2   43.47    1.63
   2  20   2   47.62    1.68
   2  20   2   44.92    1.65
  -2  20  -2   47.31    1.66
  -2  20  -2   48.89    1.68
   2  20   2   44.36    1.63
   3 -20   2   40.05    1.53
  -3 -20  -2   38.45    1.59
   3 -20   2   36.41    1.46
   3  20   2   34.78    1.48
  -3  20  -2   37.29    1.44
  -3  20  -2   36.85    1.46
   3  20   2   38.18    2.10
   3  20   2   35.31    1.45
  -3  20  -2   33.00    1.35
   4 -20   2   16.50    1.04
  -4 -20  -2   19.17    1.18
   4 -20   2   16.78    1.03
   4  20   2   20.28    1.17
   4  20   2   21.76    1.18
  -4  20  -2   23.29    1.12
  -4  20  -2   20.02    1.05
  -5 -20  -2    9.78    1.04
   5 -20   2    9.79    0.96
   5 -20   2    9.61    0.98
   5  20   2   10.32    1.06
  -5  20  -2    9.69    0.91
   5  20   2   10.46    0.97
  -6 -20  -2    4.36    0.89
   6 -20   2    6.01    0.81
   6  20   2    5.15    0.81
   6  20   2    4.80    0.69
  -6 -21   2    3.41    0.91
   6 -21  -2    5.32    0.75
   6  21  -2    5.48    0.77
   6  21  -2    6.40    0.85
  -5 -21   2    9.72    1.21
   5 -21  -2    7.89    0.98
   5  21  -2    9.97    1.07
   5  21  -2    9.08    0.95
   4 -21  -2    1.91    0.33
   4 -21  -2    1.91    0.55
  -4 -21   2    1.76    0.66
   4  21  -2    1.63    0.49
  -4  21   2    1.42    0.49
  -4  21   2    1.76    0.48
   4  21  -2    1.01    0.57
   3 -21  -2   30.15    1.00
  -3 -21   2   29.83    1.53
   3 -21  -2   30.28    1.30
  -3  21   2   29.62    1.27
  -3  21   2   27.73    1.27
  -3  21   2   30.19    1.29
   3  21  -2   29.36    1.30
   3  21  -2   27.49    1.34
   2 -21  -2   11.30    0.62
   2 -21  -2   11.26    0.83
  -2 -21   2   12.06    0.90
   2  21  -2   11.97    0.88
  -2  21   2   13.24    0.95
  -2  21   2   12.58    0.97
  -2  21   2   12.32    0.89
   2  21  -2   12.00    0.85
  -1 -21   2    2.62    0.47
   1 -21  -2    3.42    0.40
  -1  21   2    2.93    0.49
  -1  21   2    4.20    0.63
   1  21  -2    4.28    0.58
   1  21  -2    2.98    0.54
  -1  21   2    3.23    0.55
   0 -21   2    3.47    0.53
   0 -21  -2    3.20    0.42
   0 -21   2    3.98    0.51
   0  21  -2    1.97    0.46
   0  21  -2    3.47    0.52
   0  21   2    3.37    0.51
   0  21   2    3.40    0.55
   1 -21   2    3.93    0.48
   1 -21   2    3.12    0.57
   1 -21   2    3.51    0.51
  -1 -21  -2    4.54    0.53
  -1  21  -2    4.27    0.57
  -1  21  -2    4.19    0.57
   1  21   2    3.90    0.83
   1  21   2    3.35    0.70
   2 -21   2   16.88    1.13
  -2 -21  -2   16.16    0.99
   2 -21   2   16.09    1.04
  -2  21  -2   17.81    1.05
  -2  21  -2   18.76    1.08
   2  21   2   20.06    1.02
   2  21   2   17.38    1.01
  -3 -21  -2   16.37    1.09
   3 -21   2   16.04    1.02
   3 -21   2   15.12    1.01
  -3  21  -2   19.92    1.15
   3  21   2   19.11    1.13
   3  21   2   19.37    1.08
  -3  21  -2   18.66    1.20
  -3  21  -2   18.18    1.08
  -4 -21  -2    2.33    0.64
   4 -21   2    1.89    0.59
   4 -21   2    2.64    0.54
   4  21   2    0.91    0.51
   4  21   2    0.50    0.47
  -4  21  -2    1.85    0.55
  -4  21  -2    0.99    0.51
   5 -21   2    7.56    1.15
  -5 -21  -2    6.99    0.92
   5 -21   2    6.76    0.79
   5  21   2    8.20    0.99
   5  21   2   10.20    1.01
  -5 -22   2    3.95    0.84
   5 -22  -2    5.70    0.76
   5  22  -2    3.41    0.72
   5  22  -2    5.26    0.70
  -4 -22   2    9.26    1.08
   4 -22  -2   10.30    0.96
   4 -22  -2    9.39    0.58
   4  22  -2    9.06    1.05
  -4  22   2    9.33    0.93
  -4  22   2   10.40    0.95
   4  22  -2    9.33    0.94
   3 -22  -2    4.93    0.63
   3 -22  -2    5.33    0.53
  -3 -22   2    4.87    0.73
   3  22  -2    6.21    0.73
  -3  22   2    5.47    0.65
   3  22  -2    7.04    0.82
   2 -22  -2   21.73    0.86
   2 -22  -2   20.99    1.09
  -2 -22   2   19.97    1.20
   2  22  -2   25.25    1.20
  -2  22   2   24.52    1.23
   2  22  -2   24.30    1.19
  -2  22   2   25.30    1.28
  -1 -22   2   36.85    1.44
   1 -22  -2   37.65    1.27
   1  22  -2   31.38    1.38
  -1  22   2   33.81    1.42
  -1  22   2   31.28    1.44
   1  22  -2   32.52    1.36
   0 -22  -2   63.47    1.94
   0 -22   2   62.28    2.02
   0 -22   2   60.14    2.11
   0  22   2   52.10    1.92
   0  22   2   53.89    1.89
   0  22  -2   55.70    1.93
   0  22  -2   48.79    2.00
  -1 -22  -2   80.73    2.39
   1 -22   2   75.35    2.33
   1 -22   2   74.15    2.49
  -1  22  -2   65.19    2.19
  -1  22  -2   69.51    2.48
   1  22   2   65.59    2.21
   1  22   2   65.67    2.21
  -2 -22  -2   18.21    1.03
   2 -22   2   15.58    1.01
  -2  22  -2   14.83    1.02
  -2  22  -2   15.43    1.07
   2  22   2   14.25    0.95
   2  22   2   13.63    0.94
   3 -22   2   41.48    1.66
  -3 -22  -2   40.82    1.70
   3  22   2   39.28    1.61
  -3  22  -2   43.50    1.69
  -3  22  -2   42.24    1.66
   3  22   2   38.13    1.62
   4 -22   2    6.74    0.76
  -4 -22  -2    7.88    0.87
   4  22   2    8.85    0.95
  -4  22  -2    8.15    0.87
  -4  22  -2    8.28    0.97
   4  22   2   11.17    1.02
  -5 -22  -2   10.65    1.12
   5 -22   2   10.54    1.17
   5  22   2   11.34    1.11
   5  22   2   11.21    1.10
   5 -23  -2   18.93    1.28
  -5 -23   2   15.42    1.46
   5  23  -2   16.10    1.26
   5  23  -2   17.89    1.31
  -4 -23   2    8.23    0.93
   4 -23  -2    8.99    0.99
   4  23  -2   10.92    1.09
  -4  23   2   11.94    1.06
   4  23  -2    8.11    0.99
   3 -23  -2    9.42    0.59
  -3 -23   2    8.23    1.00
   3  23  -2    7.72    0.89
   3  23  -2    6.87    0.74
  -3  23   2    6.94    0.73
   2 -23  -2    3.52    0.63
  -2 -23   2    1.70    0.60
   2 -23  -2    2.64    0.41
  -2  23   2    3.49    0.66
  -2  23   2    2.37    0.95
   2  23  -2    2.53    0.55
   2  23  -2    2.48    0.54
   1 -23  -2   28.17    1.08
  -1 -23   2   26.44    1.26
   1  23  -2   26.87    1.29
   1  23  -2   28.41    1.31
  -1  23   2   27.44    1.32
  -1  23   2   27.26    1.32
   0 -23   2    7.95    0.84
   0 -23  -2    9.71    0.75
   0 -23   2   10.30    0.84
   0  23   2    9.95    0.87
   0  23  -2   10.86    0.89
   0  23  -2    6.59    0.69
   0  23   2    8.43    0.73
   1 -23   2   12.66    0.93
   1 -23   2   11.40    0.87
  -1 -23  -2   13.95    0.92
  -1  23  -2   13.71    0.98
   1  23   2   12.42    0.89
  -1  23  -2   11.00    0.95
   1  23   2    9.91    0.88
   2 -23   2    5.72    0.71
  -2 -23  -2    5.82    0.70
  -2  23  -2    4.22    0.74
   2  23   2    4.94    0.57
   2  23   2    4.10    0.59
  -3 -23  -2    5.27    0.76
   3 -23   2    4.72    0.69
  -3  23  -2    5.40    0.71
  -3  23  -2    6.22    1.26
   3  23   2    4.77    0.72
   3  23   2    5.39    0.69
  -4 -23  -2    3.74    0.81
   4 -23   2    3.00    0.66
   4  23   2    3.33    0.64
  -4  23  -2    6.10    0.74
   4  23   2    4.36    0.74
   5 -23   2    5.65    0.85
  -5 -23  -2    3.45    0.85
   5  23   2    2.90    0.69
   5  23   2    4.19    0.75
   5 -24  -2    2.48    0.78
  -5 -24   2    4.02    0.82
   5  24  -2    4.10    0.70
   5  24  -2    2.95    0.81
   4 -24  -2    3.14    0.70
  -4 -24   2    3.37    0.81
   4  24  -2    1.85    0.61
   4  24  -2    2.93    0.71
  -4  24   2    3.46    0.71
  -3 -24   2   17.94    1.24
   3 -24  -2   15.39    1.13
   3 -24  -2   16.18    0.74
  -3  24   2   17.01    1.71
   3  24  -2   18.55    1.18
   3  24  -2   17.65    1.18
  -2 -24   2   28.80    1.42
   2 -24  -2   31.69    1.40
   2 -24  -2   29.30    1.10
  -2  24   2   29.09    1.46
  -2  24   2   29.66    1.43
   2  24  -2   30.57    1.43
   2  24  -2   29.31    1.37
  -1 -24   2   10.61    0.92
   1 -24  -2   10.89    0.79
   1  24  -2    8.39    0.84
   1  24  -2    7.25    0.84
  -1  24   2    8.90    0.92
  -1  24   2    8.38    0.96
   0 -24   2   13.72    0.98
   0 -24   2   13.09    1.08
   0 -24  -2   15.32    0.90
   0  24   2    8.87    0.96
   0  24   2   10.80    0.87
   0  24  -2    9.60    0.91
   0  24  -2    9.90    0.92
  -1 -24  -2    3.09    0.58
   1 -24   2    3.68    0.59
   1 -24   2    1.73    0.49
   1  24   2    3.03    0.56
   1  24   2    3.77    0.56
  -1  24  -2    3.90    0.67
  -1  24  -2    4.89    0.67
   2 -24   2   29.08    1.24
   2 -24   2   26.55    1.36
  -2 -24  -2   27.99    1.37
  -2  24  -2   25.70    1.34
   2  24   2   24.25    1.26
   2  24   2   21.11    1.24
  -2  24  -2   24.56    1.34
   3 -24   2   18.48    1.19
  -3 -24  -2   19.54    1.32
   3  24   2   16.06    1.11
  -3  24  -2   16.65    1.27
   3  24   2   16.16    1.17
  -3  24  -2   16.92    1.22
  -4 -24  -2   13.18    1.26
   4 -24   2   13.67    1.22
   4  24   2   14.31    1.22
   4  24   2   14.17    1.12
  -4  24  -2   13.87    1.25
  -5 -24  -2    5.95    0.94
   4 -25  -2    6.67    0.82
  -4 -25   2    6.63    0.97
   4  25  -2    5.52    0.81
   4  25  -2    6.39    0.78
  -4  25   2    5.50    0.83
   3 -25  -2   14.26    1.18
  -3 -25   2   14.88    1.28
   3  25  -2   11.13    1.09
   3  25  -2    9.75    0.91
  -3  25   2   10.82    1.11
  -2 -25   2   11.32    1.07
   2 -25  -2    9.55    0.71
   2 -25  -2    9.27    1.02
   2  25  -2    9.00    1.02
   2  25  -2    9.11    1.04
  -2  25   2   11.91    1.17
  -2  25   2   11.20    1.02
   1 -25  -2    2.31    0.46
  -1 -25   2    2.32    0.61
   1  25  -2    1.77    0.53
   1  25  -2    1.88    0.63
  -1  25   2    2.28    0.56
  -1  25   2    2.24    0.58
   0 -25  -2    3.91    0.57
   0 -25   2    4.97    0.72
   0 -25   2    5.78    0.66
   0  25   2    4.12    0.66
   0  25   2    4.36    0.59
   0  25  -2    4.08    0.64
   0  25  -2    2.53    0.57
  -1 -25  -2    1.75    0.56
   1 -25   2    2.06    0.56
   1 -25   2    0.92    0.60
  -1  25  -2    1.45    0.59
   1  25   2    0.55    0.53
  -1  25  -2    1.29    0.56
   1  25   2    0.52    0.48
   2 -25   2    1.92    0.55
  -2 -25  -2    1.31    0.64
   2 -25   2    2.26    0.58
   2  25   2    2.08    0.61
  -2  25  -2    2.21    0.66
   2  25   2    1.30    0.49
  -2  25  -2    2.97    0.65
  -3 -25  -2   16.85    1.33
   3 -25   2   17.37    1.18
   3  25   2   15.89    1.19
  -3  25  -2   18.86    1.22
   3  25   2   17.75    1.20
  -3  25  -2   19.03    1.29
   4 -25   2    3.50    0.69
  -4 -25  -2    4.26    0.88
  -4  25  -2    5.32    1.34
   4  25   2    4.11    0.73
   4  25   2    3.32    0.65
   4 -26  -2    9.10    0.97
  -4 -26   2    8.32    1.02
   4  26  -2    9.80    1.14
  -4  26   2    8.16    1.04
   4  26  -2    8.65    0.93
  -3 -26   2   19.35    1.36
   3 -26  -2   18.02    1.30
   3  26  -2   20.41    1.27
  -3  26   2   20.00    1.39
   3  26  -2   21.63    1.36
  -2 -26   2   10.38    1.18
   2 -26  -2    7.46    0.70
  -2  26   2    6.84    0.80
   2  26  -2    7.37    0.82
   2  26  -2    8.26    1.00
  -2  26   2    9.39    1.14
  -1 -26   2   16.19    1.41
   1 -26  -2   18.17    0.94
   1  26  -2   14.83    1.14
  -1  26   2   16.60    1.20
  -1  26   2   18.09    1.18
   1  26  -2   16.77    1.16
   0 -26  -2   36.49    1.44
   0 -26   2   36.70    1.55
   0 -26   2   32.66    1.60
   0  26   2   33.98    1.54
   0  26  -2   34.96    1.58
   0  26  -2   35.45    1.57
   0  26   2   31.49    1.49
  -1 -26  -2    1.24    0.59
   1 -26   2    0.88    0.54
   1 -26   2    1.01    0.54
  -1  26  -2    1.38    0.60
   1  26   2    1.27    0.58
  -1  26  -2   -0.10    0.58
   1  26   2    1.53    0.60
  -2 -26  -2   35.97    1.87
   2 -26   2   36.84    1.72
   2 -26   2   35.60    1.51
   2  26   2   34.95    1.63
   2  26   2   34.01    1.63
  -2  26  -2   36.41    1.65
  -2  26  -2   37.24    1.67
  -3 -26  -2    8.50    0.97
   3 -26   2    7.46    0.91
   3  26   2    7.73    0.86
  -3  26  -2    7.52    0.86
  -3  26  -2    7.13    0.96
   3  26   2    6.45    0.79
  -4 -26  -2   24.33    1.66
   4 -26   2   25.52    1.51
  -4  26  -2   26.70    1.64
   4  26   2   23.39    1.45
   4  26   2   22.97    1.45
  -3 -27   2    1.92    0.84
   3 -27  -2    3.80    0.74
  -3  27   2    4.05    0.78
   3  27  -2    3.73    0.77
   3  27  -2    3.78    0.74
  -2 -27   2    7.41    0.87
  -2  27   2    9.34    1.07
  -2  27   2    7.65    1.00
   2  27  -2    5.48    0.80
   2  27  -2    6.47    0.78
   1 -27  -2    6.77    0.63
  -1 -27   2    5.29    0.81
   1  27  -2    5.75    0.78
  -1  27   2    6.01    0.78
   1  27  -2    6.10    0.82
  -1  27   2    5.88    0.84
   0 -27   2    2.85    0.68
   0 -27  -2    4.92    0.68
   0  27  -2    3.36    0.70
   0  27   2    4.82    0.77
   0  27  -2    2.67    0.61
   0  27   2    3.55    0.63
   1 -27   2    0.90    0.58
  -1 -27  -2    0.40    0.61
   1 -27   2    0.35    0.65
   1  27   2    1.33    0.52
  -1  27  -2    0.40    0.57
   1  27   2    0.59    0.57
  -1  27  -2    0.53    0.62
   2 -27   2    4.77    0.70
  -2 -27  -2    3.21    0.77
   2 -27   2    3.38    0.80
  -2  27  -2    3.48    0.73
   2  27   2    3.52    0.67
  -2  27  -2    4.10    0.73
   2  27   2    4.30    0.77
   3 -27   2    0.61    0.67
   3 -27   2    0.13    0.55
  -3 -27  -2    2.88    0.79
  -3  27  -2    0.33    0.82
   3  27   2    1.40    0.74
   3  27   2    1.24    0.61
  -3  27  -2    1.68    0.75
  -3 -28   2    5.62    1.00
   3 -28  -2    5.96    0.92
   3  28  -2    4.08    0.80
   3  28  -2    4.36    0.77
  -3  28   2    6.47    0.84
  -2 -28   2   11.18    1.33
   2  28  -2    8.22    0.89
  -2  28   2   10.25    1.18
  -2  28   2    8.39    1.07
   2  28  -2   10.04    1.08
   1 -28  -2   40.14    1.86
  -1 -28   2   36.76    1.77
   1  28  -2   34.57    1.66
  -1  28   2   35.76    1.73
   1  28  -2   34.15    1.67
  -1  28   2   36.27    1.75
   0 -28   2   23.36    1.44
   0 -28  -2   26.27    1.30
   0  28   2   25.76    1.46
   0  28   2   25.10    1.42
   0  28  -2   24.96    1.43
   0  28  -2   25.16    1.48
   1 -28   2   10.91    1.11
  -1 -28  -2   10.09    1.15
   1 -28   2    8.83    1.07
  -1  28  -2   11.46    1.31
   1  28   2   11.76    1.20
  -1  28  -2   11.50    1.29
   1  28   2   12.41    1.17
  -2 -28  -2   11.33    1.28
   2 -28   2    9.20    0.91
   2 -28   2    9.40    1.04
  -2  28  -2    8.39    0.90
   2  28   2    6.99    0.83
   2  28   2    8.60    0.97
  -2  28  -2    7.93    0.97
  -2 -29   2    1.87    0.82
   2  29  -2    1.09    0.65
   2  29  -2    0.38    0.68
  -2  29   2   -0.40    0.69
  -2  29   2    1.02    0.75
  -1 -29   2    0.29    0.73
  -1  29   2    1.32    0.65
   1  29  -2    0.91    0.61
   1  29  -2    2.94    0.75
  -1  29   2    1.27    0.71
   0 -29  -2    0.82    0.57
   0 -29   2    0.43    0.72
   0  29  -2    0.22    0.62
   0  29   2    1.21    0.66
   0  29  -2    0.65    0.71
   0  29   2    0.72    0.71
  -1 -29  -2    1.66    0.74
   1 -29   2    2.60    0.72
   1  29   2    2.23    0.64
  -1  29  -2    2.34    0.79
  -1  29  -2    1.62    0.70
   1  29   2    2.44    0.69
   8   0  -3    3.99    0.79
   8   0  -3    4.27    0.60
   7   0  -3    7.98    0.83
  -7   0   3    8.62    1.02
   7   0  -3    8.03    0.70
   6   0  -3  113.33    3.07
   6   0  -3  113.42    3.17
  -6   0   3  111.99    3.32
   6   0  -3  109.57    3.30
   5   0  -3   -0.34    0.25
   5   0  -3   -0.01    0.19
  -5   0   3    0.48    0.38
   5   0  -3   -0.03    0.32
  -4   0   3   11.13    0.59
   4   0  -3   10.96    0.47
   4   0  -3   11.67    0.63
   4   0  -3   11.77    0.56
   3   0  -3   48.88    1.43
  -3   0   3   47.90    1.44
   3   0  -3   48.51    1.41
   3   0  -3   47.52    1.30
   3   0  -3   47.71    1.24
  -2   0   3  169.20    4.89
   2   0  -3  200.40    4.82
   2   0  -3  198.26    4.73
  -1   0   3  104.08    2.61
   1   0  -3  104.98    2.66
   1   0  -3  103.51    2.61
  -1   0   3  106.82    2.66
   0   0   3    2.20    0.16
   0   0  -3    1.78    0.14
   0   0  -3    1.78    0.16
   0   0   3    1.90    0.14
  -1   0  -3  138.05    3.49
   1   0   3  136.88    3.49
  -1   0  -3  143.50    3.53
   1   0   3  133.84    3.53
  -1   0  -3  136.92    3.43
   2   0   3  129.15    3.27
   2   0   3  131.64    3.35
   2   0   3  119.61    3.18
  -2   0  -3  132.50    3.25
   3   0   3    0.69    0.21
   3   0   3    0.80    0.17
   3   0   3    0.72    0.09
   3   0   3    0.27    0.23
   4   0   3   71.84    1.91
   4   0   3   72.49    2.20
   4   0   3   72.40    2.10
   4   0   3   71.10    1.88
   5   0   3   19.94    1.08
   5   0   3   19.86    0.88
   5   0   3   19.18    0.67
   6   0   3   43.13    1.29
   6   0   3   43.11    1.28
   6   0   3   44.79    1.59
   7   0   3    0.72    0.29
   7   0   3    0.63    0.47
   7   0   3    0.84    0.27
   8   0   3    7.23    0.82
   8  -1  -3    0.51    0.58
   8  -1  -3    0.15    0.47
   8   1  -3    0.75    0.53
   8   1  -3   -0.35    1.06
   7  -1  -3    6.04    0.65
   7  -1  -3    5.83    0.61
  -7  -1   3    5.01    0.74
   7   1  -3    5.94    0.67
   7   1  -3    6.34    0.65
   6  -1  -3    8.02    0.65
  -6  -1   3    8.17    0.92
   6  -1  -3    7.78    0.57
   6  -1  -3    7.44    0.88
  -6   1   3    7.42    0.85
   6   1  -3    6.03    0.57
   6   1  -3    6.06    0.61
   6   1  -3    6.60    0.72
   5  -1  -3   12.90    0.76
  -5  -1   3   13.60    0.83
   5  -1  -3   12.02    0.56
   5  -1  -3   12.11    0.66
   5   1  -3   12.74    0.60
   5   1  -3   12.16    0.79
   5   1  -3   12.65    0.69
  -5   1   3   13.04    0.81
   4  -1  -3   35.04    1.03
  -4  -1   3   34.95    1.19
   4  -1  -3   34.27    1.13
   4  -1  -3   34.90    1.19
   4   1  -3   38.92    1.29
   4   1  -3   40.15    1.25
  -4   1   3   37.31    1.26
   4   1  -3   38.11    1.13
  -3  -1   3    5.62    0.40
   3  -1  -3    5.43    0.26
   3  -1  -3    5.60    0.21
   3  -1  -3    5.19    0.38
  -3   1   3    3.17    0.32
   3   1  -3    2.48    0.30
   3   1  -3    2.92    0.16
  -2  -1   3    4.82    0.34
   2  -1  -3    4.81    0.21
   2  -1  -3    4.74    0.18
   2  -1  -3    4.83    0.28
  -2   1   3    5.14    0.30
   2   1  -3    5.77    0.32
   2   1  -3    5.32    0.22
   2   1  -3    4.50    0.29
   1  -1  -3   13.08    0.41
  -1  -1   3   12.69    0.40
  -1  -1   3   12.44    0.38
   1   1  -3   15.26    0.52
  -1   1   3   14.83    0.46
   1   1  -3   15.15    0.47
   1   1  -3   15.38    0.43
   0  -1   3   97.29    2.52
   0  -1  -3  102.69    2.55
   0  -1  -3   97.53    2.52
   0  -1   3   99.67    2.54
   0   1   3  109.44    2.77
   0   1  -3  106.65    2.77
   0   1   3  110.85    2.79
   0   1  -3  110.98    2.79
  -1  -1  -3  140.78    3.48
  -1  -1  -3  144.68    3.52
   1  -1   3  123.17    3.55
  -1  -1  -3  137.58    3.43
   1  -1   3  139.21    3.48
   1   1   3  128.22    3.40
  -1   1  -3  129.77    3.29
  -1   1  -3  137.56    3.36
   1   1   3  134.00    3.36
   2  -1   3  163.01    4.20
   2  -1   3  169.22    4.28
  -2  -1  -3  164.53    4.14
  -2  -1  -3  168.38    4.18
   2   1   3  175.96    4.66
   2   1   3  180.33    4.63
  -2   1  -3  188.56    4.64
  -2   1  -3  184.23    4.52
   2   1   3  178.04    4.49
   2   1   3  174.59    4.55
   3  -1   3   56.45    1.67
   3  -1   3   55.09    1.59
  -3  -1  -3   53.41    1.42
   3  -1   3   54.54    1.38
   3  -1   3   51.77    1.47
   3   1   3   49.25    1.58
   3   1   3   51.89    1.52
   3   1   3   50.81    1.34
   3   1   3   50.65    1.40
  -3   1  -3   52.83    1.54
   4  -1   3   10.80    0.39
   4  -1   3   12.08    0.70
   4  -1   3   10.70    0.44
   4  -1   3   11.01    0.61
   4   1   3    9.38    0.56
   4   1   3   10.35    0.70
   4   1   3    9.35    0.41
   4   1   3    9.28    0.40
   5  -1   3   17.90    0.62
   5  -1   3   18.62    0.86
   5  -1   3   18.17    0.63
   5  -1   3   16.38    0.98
   5   1   3   20.91    0.70
   5   1   3   20.94    0.92
   5   1   3   18.73    1.08
   5   1   3   20.85    0.70
   6  -1   3   35.31    1.12
   6  -1   3   38.18    1.42
   6  -1   3   36.71    1.12
   6   1   3   39.85    1.20
   6   1   3   39.74    1.19
   6   1   3   38.51    1.44
   7  -1   3    4.28    0.46
   7  -1   3    4.70    0.51
   7  -1   3    4.47    0.60
   7   1   3    3.38    0.36
   7   1   3    3.52    0.57
   7   1   3    4.09    0.48
   8  -1   3    5.29    0.73
   8   1   3    5.09    0.80
   8  -2  -3   24.69    1.33
   8  -2  -3   23.25    1.24
   8   2  -3   21.55    1.18
   8   2  -3   23.34    1.32
  -7  -2   3   24.46    1.40
   7  -2  -3   25.31    1.15
   7  -2  -3   24.91    1.06
   7   2  -3   21.94    1.12
   7   2  -3   21.32    1.00
   6  -2  -3    5.33    0.50
   6  -2  -3    5.00    0.59
   6  -2  -3    5.67    0.64
  -6  -2   3    5.08    0.67
   6   2  -3    1.99    0.35
   6   2  -3    1.88    0.58
  -6   2   3    2.50    0.53
   6   2  -3    1.65    0.40
   5  -2  -3   22.28    0.79
   5  -2  -3   22.26    0.99
  -5  -2   3   22.05    1.05
   5  -2  -3   22.74    0.88
   5   2  -3   25.36    0.89
   5   2  -3   24.11    1.08
  -5   2   3   23.69    1.03
   5   2  -3   25.56    1.00
   4  -2  -3   23.52    0.74
  -4  -2   3   22.72    0.93
   4  -2  -3   22.23    0.82
   4  -2  -3   22.19    0.88
   4   2  -3   24.04    0.88
  -4   2   3   22.64    0.89
   4   2  -3   24.78    0.96
  -3  -2   3   34.26    1.12
   3  -2  -3   34.57    0.91
   3  -2  -3   33.22    0.94
   3  -2  -3   34.62    1.07
   3   2  -3   30.04    1.01
  -3   2   3   29.77    0.96
   3   2  -3   29.89    0.81
   3   2  -3   30.14    0.98
   2  -2  -3   42.61    1.18
   2  -2  -3   42.24    1.08
  -2  -2   3   42.15    1.25
   2  -2  -3   42.96    1.13
   2   2  -3   40.19    1.08
   2   2  -3   40.80    1.10
  -2   2   3   40.44    1.03
   2   2  -3   40.85    1.19
  -2   2   3   39.30    1.13
   2   2  -3   39.68    1.18
  -1  -2   3   30.72    0.83
   1  -2  -3   29.69    0.85
  -1  -2   3   30.75    0.84
  -1  -2   3   30.65    0.88
  -1   2   3   34.63    0.92
   1   2  -3   34.90    0.98
   1   2  -3   33.07    0.91
   1   2  -3   32.54    0.93
   0  -2   3  163.18    4.07
   0  -2  -3  167.50    4.09
   0  -2   3  163.09    4.09
   0  -2   3  154.05    4.06
   0   2   3  160.17    4.10
   0   2  -3  163.91    4.11
   0   2  -3  166.00    4.13
   0   2  -3  164.22    4.11
  -1  -2  -3    9.54    0.33
   1  -2   3    9.28    0.37
  -1  -2  -3    9.96    0.36
   1   2   3   10.08    0.38
  -1   2  -3   10.41    0.37
   1   2   3   10.26    0.35
  -1   2  -3    9.84    0.30
  -1   2  -3    9.99    0.40
  -2  -2  -3    1.87    0.18
   2  -2   3    2.16    0.25
  -2  -2  -3    2.03    0.16
  -2   2  -3    2.01    0.23
   2   2   3    1.95    0.23
   2   2   3    1.72    0.24
   2   2   3    1.92    0.16
  -2   2  -3    2.20    0.18
   3  -2   3    4.48    0.38
   3  -2   3    5.22    0.29
  -3  -2  -3    5.65    0.26
  -3   2  -3    6.64    0.45
   3   2   3    5.90    0.50
   3   2   3    6.25    0.31
   3   2   3    5.96    0.28
   3   2   3    6.03    0.42
   4  -2   3   55.94    1.65
  -4  -2  -3   52.55    1.46
   4  -2   3   53.24    1.47
   4  -2   3   55.20    1.74
   4  -2   3   52.60    1.41
   4   2   3   50.26    1.67
  -4   2  -3   48.73    1.55
   4   2   3   50.46    1.37
   4   2   3   45.33    1.45
   4   2   3   51.50    1.56
   5  -2   3   43.81    1.26
   5  -2   3   45.23    1.67
   5  -2   3   47.74    1.53
   5  -2   3   46.83    1.31
   5   2   3   47.75    1.35
   5   2   3   47.76    1.35
   5   2   3   46.65    1.57
   5   2   3   46.10    1.72
   6  -2   3   20.58    0.75
   6  -2   3   20.06    1.00
   6   2   3   21.92    0.80
   6   2   3   23.00    0.83
   6   2   3   23.65    1.07
   7  -2   3    6.58    0.72
   7  -2   3    8.64    0.52
   7  -2   3    8.59    0.58
   7   2   3    7.88    0.83
   7   2   3    7.91    0.56
   7   2   3    8.15    0.61
   8  -2   3   10.35    1.12
   8   2   3    9.73    1.07
   8  -3  -3    3.12    0.67
  -8  -3   3    2.03    0.89
   8  -3  -3    1.96    0.59
   8   3  -3    2.78    0.57
   8   3  -3    2.23    0.60
   7  -3  -3    0.20    0.40
   7  -3  -3    0.89    0.38
  -7  -3   3    0.62    0.63
   7   3  -3    0.86    0.41
   7   3  -3    1.68    0.51
   6  -3  -3   18.70    1.05
  -6  -3   3   18.97    1.12
   6  -3  -3   18.97    0.80
   6  -3  -3   19.14    0.89
   6   3  -3   21.58    0.90
   6   3  -3   21.42    0.99
   6   3  -3   17.79    1.14
   5  -3  -3   26.11    0.87
   5  -3  -3   25.31    1.05
   5  -3  -3   25.29    0.97
  -5  -3   3   26.71    1.16
   5   3  -3   22.02    0.83
   5   3  -3   23.58    1.06
  -5   3   3   21.28    0.98
   5   3  -3   21.80    0.65
   5   3  -3   23.42    0.95
   4  -3  -3   25.07    0.80
   4  -3  -3   25.48    0.71
  -4  -3   3   24.88    1.02
   4  -3  -3   26.65    0.95
   4   3  -3   22.08    0.64
   4   3  -3   22.63    0.86
   4   3  -3   21.09    0.89
  -4   3   3   22.98    0.86
  -3  -3   3   10.58    0.53
   3  -3  -3   10.40    0.36
   3  -3  -3   10.68    0.48
   3  -3  -3   10.16    0.35
   3   3  -3   14.72    0.47
   3   3  -3   15.03    0.66
  -3   3   3   14.40    0.59
   3   3  -3   15.81    0.62
   2  -3  -3  133.79    3.47
   2  -3  -3  133.92    3.40
  -2  -3   3  135.47    3.58
  -2  -3   3  141.44    3.60
   2  -3  -3  138.54    3.46
   2   3  -3  143.63    3.74
  -2   3   3  138.61    3.60
   2   3  -3  143.53    3.64
  -2   3   3  141.12    3.58
   2   3  -3  146.18    3.67
  -2   3   3  141.63    3.66
   2   3  -3  154.68    3.90
  -1  -3   3    6.45    0.28
  -1  -3   3    6.86    0.28
   1  -3  -3    6.93    0.29
  -1   3   3   12.14    0.34
  -1   3   3   11.84    0.36
  -1   3   3   11.97    0.40
   1   3  -3   11.76    0.41
   1   3  -3   12.28    0.40
   0  -3   3  344.93    8.90
   0  -3  -3  362.25    8.91
   0  -3  -3  363.43    8.91
   0  -3   3  364.42    8.89
   0  -3   3  352.66    8.89
   0   3  -3  354.93    8.96
   0   3  -3  351.89    8.95
   0   3  -3  372.48    8.97
   0   3   3  362.09    8.97
  -1  -3  -3 1000.00   26.56
   2  -3   3   26.15    0.84
   2  -3   3   26.27    0.78
  -2  -3  -3   25.30    0.76
  -2  -3  -3   25.76    0.75
   2   3   3   17.55    0.59
  -2   3  -3   18.43    0.65
  -2   3  -3   18.26    0.56
   2   3   3   17.35    0.55
   2   3   3   18.56    0.70
   2   3   3   17.78    0.64
   3  -3   3   55.40    1.51
  -3  -3  -3   55.90    1.50
   3  -3   3   55.35    1.62
   3   3   3   60.96    1.61
   3   3   3   57.72    1.73
  -3   3  -3   60.73    1.75
   3   3   3   59.82    1.62
   4  -3   3  123.86    3.15
   4  -3   3  122.16    3.15
   4  -3   3  124.99    3.39
   4  -3   3  126.58    3.23
   4  -3   3  125.31    3.48
  -4  -3  -3  127.17    3.24
  -4   3  -3  137.99    3.67
   4   3   3  137.60    3.78
   4   3   3  131.47    3.49
   4   3   3  137.63    3.68
   4   3   3  132.06    3.49
   5  -3   3   38.11    1.31
   5  -3   3   36.35    1.46
   5  -3   3   36.68    1.04
   5  -3   3   36.94    1.10
   5   3   3   36.86    1.12
   5   3   3   34.44    1.47
   5   3   3   36.84    1.32
   5   3   3   37.49    1.11
   6  -3   3    1.85    0.40
   6  -3   3    1.75    0.27
   6   3   3    1.44    0.30
   6   3   3    0.86    0.25
   6   3   3    1.34    0.42
   7  -3   3   -0.10    0.46
   7  -3   3    0.42    0.27
   7  -3   3    0.17    0.30
   7  -3   3    0.58    0.42
   7   3   3    0.72    0.31
   7   3   3   -0.64    0.44
   7   3   3    0.10    0.33
   8  -3   3    0.85    0.64
   8   3   3    0.90    0.64
   8  -4  -3   14.21    1.07
   8  -4  -3   15.64    0.94
  -8  -4   3   13.42    1.35
   8   4  -3   13.45    1.02
   8   4  -3   14.79    1.12
   7  -4  -3   27.12    1.07
   7  -4  -3   27.84    1.21
  -7  -4   3   26.93    1.53
   7   4  -3   31.57    1.34
   7   4  -3   33.32    1.28
  -6  -4   3    4.48    0.68
   6  -4  -3    3.87    0.40
   6  -4  -3    4.42    0.47
   6  -4  -3    4.39    0.62
   6  -4  -3    4.61    0.30
   6   4  -3    4.74    0.53
   6   4  -3    4.18    0.31
   6   4  -3    3.76    0.43
  -5  -4   3   45.28    1.61
   5  -4  -3   44.99    1.41
   5  -4  -3   44.38    1.31
   5  -4  -3   43.77    1.49
   5  -4  -3   42.27    1.19
   5   4  -3   40.23    1.37
   5   4  -3   39.12    1.09
   5   4  -3   39.45    1.48
   4  -4  -3   16.13    0.52
   4  -4  -3   16.40    0.58
  -4  -4   3   16.21    0.82
   4  -4  -3   16.87    0.72
  -4   4   3   21.11    0.82
   4   4  -3   20.81    0.89
   4   4  -3   21.64    0.65
   4   4  -3   21.52    0.84
   3  -4  -3   76.33    2.06
  -3  -4   3   78.23    2.12
  -3  -4   3   74.99    2.18
   3  -4  -3   75.18    1.97
   3  -4  -3   74.63    1.96
   3   4  -3   69.48    1.94
  -3   4   3   65.10    1.86
   3   4  -3   70.26    1.99
   3   4  -3   66.81    1.78
  -3   4   3   68.99    1.78
  -2  -4   3  219.03    5.36
   2  -4  -3  208.32    5.25
   2  -4  -3  209.98    5.24
   2  -4  -3  197.57    5.19
  -2  -4   3  211.30    5.38
  -2   4   3  203.40    5.22
  -2   4   3  205.39    5.17
   2   4  -3  212.63    5.23
   2   4  -3  215.15    5.34
   2   4  -3  209.30    5.33
   2   4  -3  212.42    5.27
  -2   4   3  199.10    5.19
   1  -4  -3   87.02    2.26
  -1  -4   3   85.13    2.26
  -1  -4   3   88.65    2.30
  -1  -4   3   86.28    2.25
  -1   4   3   81.20    2.06
  -1   4   3   81.37    2.04
   1   4  -3   81.64    2.17
   1   4  -3   80.63    2.12
  -1   4   3   82.53    2.12
   1   4  -3   81.62    2.13
   0  -4  -3  121.30    3.03
   0  -4   3  104.35    3.06
   0  -4  -3  123.79    3.03
   0  -4   3  121.10    3.01
   0  -4   3  116.77    3.02
   0   4   3  103.54    3.02
   0   4  -3  122.31    2.98
   0   4  -3  119.32    2.96
   0   4  -3  117.39    2.97
   1  -4   3   27.65    0.82
   1  -4   3   27.96    0.76
  -1  -4  -3   27.44    0.80
  -1  -4  -3   28.16    0.83
   1  -4   3   27.04    0.83
   1   4   3   26.90    0.82
   1   4   3   26.67    0.80
   1   4   3   27.45    0.84
  -1   4  -3   26.56    0.74
  -1   4  -3   27.83    0.83
  -1   4  -3   28.00    0.80
   2  -4   3   85.92    2.21
   2  -4   3   82.32    2.10
  -2  -4  -3   84.77    2.20
  -2  -4  -3   82.61    2.19
   2   4   3   80.80    2.14
   2   4   3   79.19    2.34
   2   4   3   82.79    2.16
  -2   4  -3   83.44    2.12
   3  -4   3   42.59    1.33
   3  -4   3   44.20    1.22
  -3  -4  -3   44.05    1.24
   3   4   3   44.43    1.26
   3   4   3   45.11    1.47
  -3   4  -3   46.70    1.38
  -3   4  -3   45.26    1.17
   3   4   3   42.63    1.26
  -3   4  -3   44.33    1.18
   3   4   3   43.70    1.38
   4  -4   3  154.80    3.98
   4  -4   3  158.08    4.07
   4  -4   3  156.39    3.98
   4  -4   3  160.79    4.23
  -4  -4  -3  160.41    4.08
   4  -4   3  162.10    4.32
  -4   4  -3  166.73    4.33
   4   4   3  158.15    4.16
   4   4   3  163.42    4.34
   4   4   3  163.69    4.45
   4   4   3  157.88    4.16
   5  -4   3    2.66    0.26
   5  -4   3    2.69    0.27
   5  -4   3    2.92    0.52
   5  -4   3    2.52    0.40
   5  -4   3    2.40    0.26
  -5   4  -3    0.98    0.40
   5   4   3    0.59    0.43
   5   4   3    1.61    0.37
   5   4   3    1.29    0.24
   5   4   3    1.51    0.26
   6  -4   3   19.11    0.96
   6  -4   3   20.22    0.74
   6  -4   3   15.76    0.83
   6  -4   3   18.82    0.65
   6   4   3   23.24    1.13
   6   4   3   25.08    0.91
   6   4   3   24.21    0.86
   7  -4   3   32.07    1.22
   7  -4   3   32.76    1.44
   7  -4   3   35.29    1.14
   7   4   3   33.88    1.15
   7   4   3   34.27    1.51
   7   4   3   33.97    1.21
   8  -4   3    9.27    1.09
   8   4   3   10.41    1.16
  -8  -5   3    4.30    0.98
   8  -5  -3    3.59    0.56
   8  -5  -3    2.72    0.62
   8   5  -3    1.47    0.93
   8   5  -3    1.13    0.65
   7  -5  -3    0.51    0.34
  -7  -5   3   -0.49    0.59
   7  -5  -3    0.25    0.44
   7  -5  -3    0.67    0.83
   7  -5  -3    0.25    0.22
   7   5  -3    0.36    0.43
   7   5  -3    0.03    0.47
   7   5  -3    0.53    0.20
   6  -5  -3    3.50    0.38
   6  -5  -3    2.83    0.42
  -6  -5   3    2.86    0.62
   6  -5  -3    3.80    0.55
   6  -5  -3    2.74    0.25
   6   5  -3    3.62    0.35
   6   5  -3    3.41    0.44
   6   5  -3    3.48    0.49
   5  -5  -3   14.85    0.80
   5  -5  -3   15.10    0.62
  -5  -5   3   14.89    0.89
   5  -5  -3   14.91    0.53
   5   5  -3   14.10    0.74
   5   5  -3   13.40    0.51
   5   5  -3   14.88    0.88
   4  -5  -3   11.69    0.72
   4  -5  -3   12.31    0.49
   4  -5  -3   12.06    0.45
  -4  -5   3   12.48    0.74
  -4  -5   3   12.84    0.64
   4   5  -3   12.78    0.66
   4   5  -3   13.27    0.48
   4   5  -3   13.17    0.72
   3  -5  -3   42.52    1.18
   3  -5  -3   43.75    1.26
  -3  -5   3   43.16    1.34
  -3  -5   3   44.46    1.41
   3  -5  -3   43.93    1.20
   3   5  -3   35.90    1.00
   3   5  -3   34.85    1.14
  -3   5   3   35.18    0.98
   3   5  -3   34.63    1.18
  -2  -5   3    5.99    0.45
  -2  -5   3    7.16    0.41
   2  -5  -3    6.85    0.27
   2  -5  -3    6.71    0.26
   2  -5  -3    6.79    0.32
  -2   5   3    3.58    0.18
   2   5  -3    3.66    0.30
   2   5  -3    3.79    0.25
   2   5  -3    4.04    0.28
  -2   5   3    3.60    0.21
  -2   5   3    3.45    0.20
   2   5  -3    3.61    0.39
  -2   5   3    3.96    0.22
  -1  -5   3  357.80    8.93
  -1  -5   3  376.58    8.93
  -1  -5   3  352.83    8.90
   1  -5  -3  321.42    8.88
   1  -5  -3  371.38    8.94
  -1   5   3  374.71    9.04
  -1   5   3  366.41    9.10
   1   5  -3  374.22    9.10
   1   5  -3  331.30    9.08
   1   5  -3  375.82    9.14
   0  -5  -3  149.18    3.68
   0  -5   3  140.53    3.68
   0  -5  -3  150.05    3.68
   0  -5   3  132.92    3.64
   0   5   3  132.37    3.42
   0   5   3  127.36    3.45
   0   5  -3  135.62    3.42
   0   5   3  133.42    3.36
   0   5  -3  135.62    3.42
   0   5  -3  134.35    3.41
   1  -5   3  139.28    3.62
   1  -5   3  138.73    3.60
   1  -5   3  138.54    3.54
  -1  -5  -3  147.59    3.62
  -1  -5  -3  138.12    3.59
   1   5   3  152.96    3.81
   1   5   3  145.61    3.79
  -1   5  -3  150.67    3.77
  -1   5  -3  141.44    3.72
   2  -5   3   91.72    2.51
  -2  -5  -3   96.79    2.45
   2  -5   3   94.31    2.45
  -2  -5  -3   94.00    2.55
  -2  -5  -3   92.90    2.45
   2  -5   3   90.86    2.36
  -2   5  -3   98.07    2.47
  -2   5  -3   98.83    2.57
  -2   5  -3   93.41    2.41
   2   5   3   90.82    2.50
   2   5   3   94.75    2.51
   3  -5   3   45.00    1.37
  -3  -5  -3   45.30    1.29
   3  -5   3   45.21    1.27
   3  -5   3   43.87    1.17
   3   5   3   48.96    1.36
  -3   5  -3   47.97    1.30
  -3   5  -3   49.57    1.29
   3   5   3   48.55    1.37
  -3   5  -3   47.72    1.47
   3   5   3   47.86    1.55
   4  -5   3   27.89    1.03
   4  -5   3   29.13    1.10
   4  -5   3   28.48    0.89
   4  -5   3   27.60    0.79
  -4  -5  -3   29.32    0.93
   4  -5   3   27.65    0.79
   4   5   3   23.18    1.06
  -4   5  -3   24.17    0.94
   4   5   3   23.50    0.80
   4   5   3   23.50    0.79
   4   5   3   23.85    0.96
   5  -5   3   22.87    0.97
   5  -5   3   21.30    1.10
  -5  -5  -3   21.64    0.83
   5  -5   3   21.29    0.67
   5  -5   3   21.20    0.67
   5  -5   3   21.10    0.76
   5   5   3   18.66    1.12
   5   5   3   21.88    0.79
   5   5   3   22.60    1.00
   5   5   3   22.10    0.81
  -5   5  -3   21.15    1.00
   6  -5   3   11.16    0.64
   6  -5   3   13.39    0.63
   6  -5   3   13.15    0.52
   6  -5   3   12.55    0.81
   6   5   3   10.23    0.64
   6   5   3   11.58    0.62
   6   5   3    9.66    0.84
   7  -5   3    0.16    0.47
   7  -5   3    0.68    0.33
   7   5   3    0.47    0.49
   7   5   3    0.15    0.39
   7   5   3    1.11    0.36
   8  -5   3    2.17    0.63
   8   5   3    1.66    0.63
   8  -6  -3    1.69    0.58
   8  -6  -3    2.42    0.50
  -8  -6   3    1.74    0.91
   8   6  -3    1.93    0.68
   8   6  -3    2.04    0.62
   7  -6  -3   20.23    0.92
   7  -6  -3   19.83    1.06
   7  -6  -3   18.00    1.27
  -7  -6   3   19.58    1.33
   7  -6  -3   19.99    0.73
   7   6  -3   19.11    1.13
   7   6  -3   20.27    0.72
   7   6  -3   19.69    1.02
   6  -6  -3   43.15    1.35
  -6  -6   3   44.69    1.75
   6  -6  -3   41.78    1.58
   6  -6  -3   41.96    1.45
   6  -6  -3   42.41    1.24
   6   6  -3   36.80    1.17
   6   6  -3   40.98    1.49
   6   6  -3   43.49    1.43
   5  -6  -3   51.90    1.50
  -5  -6   3   51.42    1.82
   5  -6  -3   51.60    1.64
   5  -6  -3   50.66    1.43
   5   6  -3   58.95    1.83
   5   6  -3   57.91    1.59
   5   6  -3   55.46    1.94
   4  -6  -3   83.43    2.19
  -4  -6   3   83.60    2.37
   4  -6  -3   83.13    2.20
  -4  -6   3   80.32    2.48
   4  -6  -3   83.44    2.33
   4   6  -3   78.96    2.29
   4   6  -3   79.57    2.37
   4   6  -3   78.94    2.10
  -4   6   3   78.37    2.11
  -3  -6   3   91.38    2.67
  -3  -6   3   99.79    2.64
   3  -6  -3   92.81    2.46
   3  -6  -3   96.80    2.49
   3  -6  -3   95.09    2.51
   3   6  -3   87.77    2.49
  -3   6   3   87.49    2.27
   3   6  -3   87.93    2.30
   3   6  -3   86.37    2.43
   2  -6  -3   12.12    0.42
  -2  -6   3   12.44    0.57
  -2  -6   3   12.66    0.54
   2  -6  -3   12.60    0.39
   2  -6  -3   13.31    0.48
  -2   6   3   14.26    0.49
  -2   6   3   14.74    0.46
   2   6  -3   14.09    0.52
   2   6  -3   15.22    0.57
   2   6  -3   15.67    0.63
   2   6  -3   14.22    0.58
  -2   6   3   13.58    0.48
  -1  -6   3   60.42    1.64
  -1  -6   3   62.34    1.68
   1  -6  -3   61.06    1.65
   1  -6  -3   60.40    1.69
  -1  -6   3   58.10    1.68
  -1  -6   3   60.36    1.66
  -1   6   3   64.07    1.68
  -1   6   3   63.93    1.73
   1   6  -3   64.48    1.73
   1   6  -3   64.24    1.77
   1   6  -3   63.64    1.74
   0  -6  -3   42.81    1.19
   0  -6   3   40.80    1.24
   0  -6  -3   43.04    1.20
   0  -6   3   38.80    1.18
   0  -6   3   41.29    1.17
   0   6  -3   43.70    1.22
   0   6  -3   44.42    1.22
   0   6   3   43.07    1.15
   0   6   3   42.35    1.24
   0   6   3   40.91    1.28
   1  -6   3  151.00    3.84
  -1  -6  -3  151.92    3.83
   1  -6   3  145.16    3.85
  -1  -6  -3  151.47    3.84
   1  -6   3  147.72    3.78
  -1  -6  -3  147.75    3.86
   1   6   3  145.83    3.79
  -1   6  -3  142.01    3.73
   1   6   3  146.55    3.80
  -1   6  -3  153.63    3.78
  -1   6  -3  147.17    3.81
   1   6   3  149.11    3.81
  -2  -6  -3  100.96    2.78
   2  -6   3  102.15    2.68
   2  -6   3   99.43    2.60
   2  -6   3  102.69    2.74
  -2  -6  -3  102.67    2.68
  -2  -6  -3  105.00    2.68
  -2   6  -3   99.92    2.63
   2   6   3  105.84    2.83
   2   6   3  101.31    2.72
  -2   6  -3  105.41    2.77
   2   6   3  102.54    2.71
  -2   6  -3  104.38    2.68
   3  -6   3   35.30    1.04
   3  -6   3   36.20    1.14
  -3  -6  -3   35.02    1.22
  -3  -6  -3   35.46    1.08
   3  -6   3   33.76    0.95
  -3   6  -3   38.24    1.24
  -3   6  -3   38.73    1.09
   3   6   3   38.65    1.15
   3   6   3   39.33    1.16
  -3   6  -3   39.21    1.07
   3   6   3   39.43    1.35
   4  -6   3    3.90    0.45
  -4  -6  -3    4.36    0.41
   4  -6   3    3.43    0.33
   4  -6   3    3.78    0.25
   4   6   3    2.58    0.39
   4   6   3    1.91    0.24
   4   6   3    2.74    0.50
   4   6   3    2.17    0.27
  -4   6  -3    1.91    0.34
   5  -6   3    6.10    0.45
   5  -6   3    6.33    0.34
   5  -6   3    6.42    0.59
  -5  -6  -3    6.54    0.53
   5  -6   3    5.02    0.58
   5  -6   3    5.88    0.34
   5   6   3    7.96    0.66
   5   6   3    6.26    0.49
   5   6   3    6.81    0.53
  -5   6  -3    7.29    0.73
   5   6   3    4.96    0.70
   6  -6   3   33.43    1.00
   6  -6   3   34.55    1.12
   6  -6   3   34.46    1.32
  -6  -6  -3   33.24    1.20
   6   6   3   33.05    1.15
   6   6   3   34.19    1.12
   6   6   3   27.55    1.57
   7  -6   3    0.66    0.48
   7  -6   3    0.48    0.34
   7   6   3    1.94    0.39
   7   6   3    1.74    0.45
   7   6   3    1.31    0.53
   8  -6   3    9.66    1.07
   8   6   3   10.47    1.16
   8  -7  -3    2.56    0.65
   8  -7  -3    3.27    0.53
  -8  -7   3    3.22    0.85
   8   7  -3    2.81    0.66
   8   7  -3    2.95    0.70
   7  -7  -3    5.13    0.76
   7  -7  -3    3.66    0.54
   7  -7  -3    4.63    0.52
   7  -7  -3    6.21    0.58
  -7  -7   3    4.21    0.75
   7   7  -3    5.75    0.64
   7   7  -3    6.21    0.52
   7   7  -3    4.30    0.78
   6  -7  -3    3.88    0.56
   6  -7  -3    4.38    0.45
   6  -7  -3    4.98    0.53
   6   7  -3    4.55    0.55
   6   7  -3    3.50    0.33
  -5  -7   3    1.76    0.47
  -5  -7   3    0.66    0.39
   5  -7  -3    1.57    0.36
   5  -7  -3    1.01    0.22
   5  -7  -3    0.84    0.25
   5   7  -3    1.94    0.24
   5   7  -3    1.62    0.52
   5   7  -3    1.81    0.38
  -5   7   3    1.78    0.31
   4  -7  -3   27.54    0.87
  -4  -7   3   27.69    1.04
   4  -7  -3   27.59    0.88
   4  -7  -3   28.29    0.96
  -4  -7   3   29.20    1.16
  -4   7   3   23.97    0.79
   4   7  -3   24.07    0.79
   4   7  -3   24.86    0.97
   4   7  -3   23.02    1.05
   3  -7  -3  102.20    2.60
   3  -7  -3  102.02    2.58
  -3  -7   3  101.37    2.72
   3  -7  -3   88.48    2.61
  -3   7   3   90.69    2.39
  -3   7   3   93.61    2.45
   3   7  -3   92.62    2.62
   3   7  -3   98.20    2.59
   3   7  -3   95.59    2.50
   3   7  -3   97.53    2.68
  -3   7   3   92.92    2.39
  -2  -7   3   41.11    1.25
   2  -7  -3   39.36    1.11
   2  -7  -3   40.26    1.25
   2  -7  -3   40.96    1.18
   2  -7  -3   39.26    1.05
  -2  -7   3   40.18    1.28
   2   7  -3   50.73    1.42
  -2   7   3   50.14    1.35
   2   7  -3   51.47    1.46
  -2   7   3   50.94    1.39
   2   7  -3   48.90    1.49
  -1  -7   3    1.20    0.19
  -1  -7   3    1.12    0.17
  -1  -7   3    1.05    0.18
   1  -7  -3    1.33    0.22
  -1  -7   3    0.91    0.16
   1  -7  -3    1.06    0.17
   1   7  -3    1.41    0.19
   1   7  -3    1.55    0.19
   1   7  -3    1.50    0.20
  -1   7   3    1.43    0.16
  -1   7   3    1.64    0.18
   0  -7  -3   95.38    2.53
   0  -7  -3   95.40    2.53
   0  -7   3   93.53    2.53
   0  -7  -3   93.91    2.44
   0  -7   3   95.62    2.52
   0  -7   3   96.75    2.51
   0   7   3   91.81    2.50
   0   7   3   94.74    2.42
   0   7  -3   93.32    2.48
   0   7   3   92.18    2.51
   0   7  -3   95.16    2.49
   0   7  -3   96.98    2.50
  -1  -7  -3   28.01    0.88
   1  -7   3   27.58    0.87
  -1  -7  -3   28.25    0.87
   1  -7   3   26.51    0.87
   1  -7   3   27.95    0.82
  -1  -7  -3   27.97    0.88
  -1   7  -3   30.13    0.98
   1   7   3   31.54    0.96
   1   7   3   31.22    0.97
   1   7   3   32.47    0.98
  -1   7  -3   30.51    0.91
  -1   7  -3   32.10    0.95
   2  -7   3   27.26    0.87
  -2  -7  -3   26.53    0.86
  -2  -7  -3   27.34    0.95
   2  -7   3   27.58    0.91
  -2  -7  -3   27.05    0.87
   2  -7   3   28.30    0.80
   2   7   3   32.47    1.04
  -2   7  -3   35.17    1.09
  -2   7  -3   34.81    1.01
   2   7   3   34.74    1.14
  -2   7  -3   33.45    0.96
   2   7   3   33.72    1.02
   3  -7   3   39.76    1.18
   3  -7   3   40.86    1.28
   3  -7   3   40.02    1.10
  -3  -7  -3   39.83    1.36
  -3   7  -3   36.25    1.20
   3   7   3   37.78    1.13
  -3   7  -3   38.02    1.06
  -3   7  -3   37.39    1.08
   3   7   3   37.02    1.13
   3   7   3   36.39    1.30
  -4  -7  -3   10.02    0.54
   4  -7   3    8.49    0.57
   4  -7   3    9.40    0.38
   4  -7   3    9.32    0.48
  -4  -7  -3    9.25    0.70
  -4   7  -3   10.51    0.64
   4   7   3    9.92    0.51
   4   7   3   10.98    0.55
   4   7   3    8.96    0.76
   5  -7   3    4.52    0.32
   5  -7   3    5.03    0.44
   5  -7   3    3.25    0.33
   5  -7   3    3.72    0.46
   5  -7   3    4.03    0.55
  -5  -7  -3    4.69    0.52
  -5   7  -3    3.83    0.49
   5   7   3    3.28    0.48
   5   7   3    3.78    0.44
   5   7   3    2.08    0.59
   5   7   3    3.64    0.38
   6  -7   3    4.19    0.36
   6  -7   3    2.56    0.49
   6  -7   3    3.71    0.37
  -6  -7  -3    3.10    0.46
   6   7   3    2.96    0.38
   6   7   3    3.17    0.66
   6   7   3    2.67    0.41
   7  -7   3   12.99    0.98
   7  -7   3   12.52    0.75
   7   7   3   14.67    0.83
   7   7   3   14.73    0.91
   7   7   3   13.24    1.07
   8  -7   3    4.52    0.74
   8   7   3    4.31    0.75
  -8  -8   3    1.77    0.77
   8  -8  -3    4.34    0.54
   8   8  -3    1.88    0.69
   8   8  -3    2.30    0.69
   7  -8  -3    8.06    0.86
  -7  -8   3    8.72    1.09
   7  -8  -3    8.85    0.73
   7  -8  -3    7.80    0.77
   7   8  -3    7.71    0.83
   7   8  -3    8.51    0.92
  -6  -8   3   22.60    1.28
   6  -8  -3   22.92    0.86
   6  -8  -3   23.04    0.92
   6  -8  -3   23.19    1.12
   6   8  -3   23.94    1.11
   6   8  -3   23.98    0.96
   5  -8  -3   28.58    0.97
   5  -8  -3   28.12    1.07
  -5  -8   3   27.95    1.14
  -5  -8   3   27.96    1.28
   5  -8  -3   29.41    0.95
  -5   8   3   33.34    1.07
   5   8  -3   31.33    1.02
   5   8  -3   30.52    1.37
   5   8  -3   30.82    1.21
  -4  -8   3    2.48    0.43
   4  -8  -3    2.14    0.24
  -4  -8   3    2.17    0.37
   4  -8  -3    2.36    0.26
   4  -8  -3    1.86    0.28
   4   8  -3    1.70    0.33
   4   8  -3    1.97    0.25
  -4   8   3    2.21    0.26
   4   8  -3    2.01    0.40
   4   8  -3    1.74    0.33
  -3  -8   3   21.61    0.85
  -3  -8   3   21.55    0.91
   3  -8  -3   21.49    0.73
   3  -8  -3   22.57    0.75
   3  -8  -3   20.87    0.68
   3  -8  -3   20.78    0.85
   3   8  -3   27.40    0.95
   3   8  -3   26.77    0.98
  -3   8   3   26.27    0.81
   3   8  -3   26.44    0.86
  -3   8   3   26.94    0.77
  -3   8   3   25.70    0.76
   3   8  -3   26.38    1.03
   2  -8  -3   19.96    0.71
   2  -8  -3   18.32    0.66
   2  -8  -3   20.72    0.78
  -2  -8   3   21.02    0.78
  -2  -8   3   21.24    0.81
   2   8  -3   21.95    0.77
  -2   8   3   21.33    0.69
  -2   8   3   20.60    0.65
   2   8  -3   20.56    0.72
  -2   8   3   20.05    0.69
   2   8  -3   20.19    0.79
  -1  -8   3    4.72    0.32
   1  -8  -3    4.96    0.41
  -1  -8   3    4.80    0.30
   1  -8  -3    5.28    0.34
  -1  -8   3    5.51    0.37
  -1   8   3    4.67    0.34
   1   8  -3    5.17    0.34
  -1   8   3    5.03    0.32
   1   8  -3    5.00    0.35
   1   8  -3    5.36    0.35
  -1   8   3    4.57    0.28
   0  -8  -3   23.92    0.84
   0  -8   3   25.23    0.82
   0  -8   3   24.61    0.80
   0  -8  -3   25.96    0.83
   0  -8   3   24.18    0.81
   0  -8  -3   24.50    0.73
   0   8   3   25.68    0.75
   0   8  -3   25.12    0.81
   0   8  -3   25.18    0.82
   0   8   3   25.66    0.81
   0   8   3   25.53    0.85
   0   8  -3   24.81    0.83
   1  -8   3   10.90    0.50
  -1  -8  -3   12.11    0.51
  -1  -8  -3   11.19    0.47
   1  -8   3   11.73    0.49
   1  -8   3   12.21    0.46
  -1  -8  -3    9.57    0.55
  -1   8  -3   11.16    0.50
   1   8   3   11.22    0.48
   1   8   3   11.10    0.48
  -1   8  -3    9.28    0.52
  -1   8  -3   10.79    0.45
   1   8   3   11.44    0.49
   2  -8   3    2.32    0.27
   2  -8   3    2.69    0.24
   2  -8   3    2.13    0.23
  -2  -8  -3    2.51    0.30
  -2  -8  -3    1.92    0.29
   2   8   3    2.34    0.27
   2   8   3    2.21    0.24
  -2   8  -3    2.15    0.28
  -2   8  -3    2.11    0.26
   2   8   3    2.48    0.33
  -2   8  -3    2.14    0.26
  -3  -8  -3    8.01    0.48
  -3  -8  -3    8.38    0.58
   3  -8   3    7.63    0.50
   3  -8   3    8.47    0.42
   3  -8   3    8.04    0.36
  -3   8  -3    8.44    0.40
   3   8   3    8.81    0.44
  -3   8  -3    8.58    0.54
  -3   8  -3    7.70    0.44
   3   8   3    8.35    0.44
   3   8   3    8.58    0.63
  -4  -8  -3    3.99    0.39
   4  -8   3    3.67    0.36
  -4  -8  -3    3.71    0.49
   4  -8   3    3.36    0.41
   4  -8   3    3.88    0.29
   4   8   3    3.11    0.38
  -4   8  -3    3.07    0.42
   4   8   3    4.00    0.56
   4   8   3    2.98    0.37
   5  -8   3    9.20    0.80
  -5  -8  -3    9.62    0.62
   5  -8   3    9.28    0.43
  -5  -8  -3    9.10    0.79
   5  -8   3    8.99    0.64
   5  -8   3    9.17    0.56
   5   8   3    8.72    0.76
  -5   8  -3   10.57    0.77
   5   8   3    9.90    0.63
   5   8   3    9.96    0.59
  -6  -8  -3   10.79    0.77
   6  -8   3   10.53    0.86
   6  -8   3   11.00    0.65
   6  -8   3   10.56    0.50
   6  -8   3   11.08    0.60
   6   8   3    8.91    0.81
   6   8   3    8.94    0.64
   6   8   3    8.72    0.68
   7  -8   3   14.12    0.98
   7  -8   3   13.01    0.79
   7   8   3   12.15    0.89
   7   8   3   14.64    0.85
   7   8   3   13.46    1.05
   8  -8   3    4.44    0.72
   8   8   3    3.45    0.70
  -8  -9   3   -0.48    0.75
   8  -9  -3    1.55    0.54
   8  -9  -3    0.95    0.72
   8   9  -3    0.84    0.69
   8   9  -3    0.87    0.67
   7  -9  -3    5.49    0.62
   7  -9  -3    5.38    0.73
  -7  -9   3    4.12    0.82
   7  -9  -3    6.74    0.67
   7  -9  -3    5.57    0.76
   7   9  -3    5.39    0.65
   7   9  -3    4.63    0.67
  -6  -9   3   11.46    1.09
   6  -9  -3   12.12    0.91
   6  -9  -3   13.67    0.69
   6  -9  -3   12.40    0.71
   6  -9  -3   12.40    0.89
   6   9  -3   12.30    0.67
   6   9  -3   12.14    0.88
  -5  -9   3    9.00    0.77
   5  -9  -3    9.60    0.56
   5  -9  -3   11.01    0.77
   5  -9  -3    9.26    0.62
   5  -9  -3    9.47    0.55
  -5  -9   3    9.83    0.86
   5   9  -3    7.30    0.88
   5   9  -3    7.03    0.51
   5   9  -3    6.51    0.64
  -5   9   3    6.98    0.54
   4  -9  -3   77.22    2.24
  -4  -9   3   76.16    2.26
   4  -9  -3   75.97    2.07
   4  -9  -3   74.77    2.11
  -4   9   3   72.72    1.95
   4   9  -3   66.95    2.04
   4   9  -3   73.70    2.11
   4   9  -3   68.82    2.20
   4   9  -3   72.23    2.15
  -3  -9   3   12.79    0.70
  -3  -9   3   12.42    0.66
   3  -9  -3   12.45    0.46
   3  -9  -3   12.12    0.49
   3  -9  -3   12.36    0.62
   3   9  -3   17.68    0.72
  -3   9   3   15.69    0.57
  -3   9   3   16.12    0.59
   3   9  -3   16.49    0.80
   3   9  -3   16.04    0.72
   3   9  -3   18.44    0.76
  -3   9   3   16.43    0.56
   2  -9  -3   44.23    1.46
  -2  -9   3   48.23    1.44
   2  -9  -3   46.44    1.31
   2  -9  -3   47.26    1.44
  -2   9   3   47.58    1.37
   2   9  -3   49.34    1.45
  -2   9   3   47.62    1.33
  -2   9   3   47.74    1.36
   2   9  -3   46.70    1.45
   2   9  -3   46.90    1.41
   1  -9  -3  283.97    7.15
  -1  -9   3  274.83    7.14
  -1  -9   3  284.72    7.14
  -1  -9   3  271.14    7.10
  -1  -9   3  280.07    7.15
   1  -9  -3  288.66    7.13
  -1   9   3  293.86    7.20
   1   9  -3  278.18    7.25
  -1   9   3  279.71    7.28
  -1   9   3  280.70    7.23
   1   9  -3  290.48    7.28
   1   9  -3  292.18    7.24
   0  -9  -3    1.77    0.23
   0  -9   3    1.75    0.23
   0  -9   3    2.28    0.28
   0  -9   3    1.63    0.21
   0  -9  -3    2.87    0.30
   0  -9  -3    2.14    0.21
   0   9  -3    5.80    0.37
   0   9  -3    4.91    0.36
   0   9   3    5.30    0.35
   0   9  -3    5.17    0.32
   0   9   3    5.02    0.27
   0   9   3    5.43    0.35
   0   9   3    5.21    0.37
  -1  -9  -3  221.50    5.52
  -1  -9  -3  213.53    5.50
   1  -9   3  206.85    5.52
  -1  -9  -3  219.43    5.52
   1  -9   3  213.52    5.46
   1  -9   3  214.69    5.51
   1   9   3  206.31    5.35
  -1   9  -3  218.15    5.33
   1   9   3  209.83    5.33
  -1   9  -3  211.15    5.35
   1   9   3  203.85    5.35
  -1   9  -3  199.13    5.28
  -2  -9  -3   86.77    2.35
   2  -9   3   84.81    2.35
   2  -9   3   87.00    2.39
   2  -9   3   86.97    2.28
  -2  -9  -3   88.32    2.44
  -2  -9  -3   84.25    2.36
  -2   9  -3   86.85    2.28
  -2   9  -3   85.04    2.25
  -2   9  -3   81.28    2.22
   2   9   3   81.06    2.35
   2   9   3   81.79    2.30
   2   9   3   82.56    2.29
  -2   9  -3   84.07    2.31
   3  -9   3  157.67    4.08
   3  -9   3  156.07    4.14
  -3  -9  -3  158.52    4.10
  -3  -9  -3  152.61    4.22
   3  -9   3  153.87    3.98
  -3   9  -3  156.84    4.11
   3   9   3  153.51    4.20
   3   9   3  153.68    4.06
   3   9   3  152.47    4.05
  -3   9  -3  153.37    3.99
  -3   9  -3  155.51    3.96
   4  -9   3   37.31    1.09
  -4  -9  -3   37.89    1.25
   4  -9   3   37.54    1.19
   4  -9   3   37.51    1.29
  -4  -9  -3   37.45    1.43
   4   9   3   33.85    1.37
   4   9   3   34.16    1.11
  -4   9  -3   33.33    0.92
  -4   9  -3   31.61    1.21
   4   9   3   33.92    1.12
  -4   9  -3   33.29    0.93
   5  -9   3   21.08    1.08
   5  -9   3   21.49    0.85
  -5  -9  -3   21.61    1.12
   5  -9   3   21.67    0.73
  -5  -9  -3   19.51    0.93
   5  -9   3   21.70    0.95
   5   9   3   21.68    0.90
  -5   9  -3   20.43    1.04
   5   9   3   21.22    0.86
   6  -9   3    5.69    0.46
  -6  -9  -3    4.96    0.57
   6  -9   3    4.84    0.61
   6  -9   3    4.87    0.56
   6  -9   3    5.33    0.43
   6   9   3    6.67    0.61
   6   9   3    5.69    0.55
   6   9   3    5.44    0.64
   7  -9   3    1.55    0.57
   7  -9   3    1.90    0.45
   7   9   3    2.91    0.53
   7   9   3    2.03    0.61
   7   9   3    2.29    0.47
  -8 -10   3   16.12    1.44
   8 -10  -3   15.40    1.09
   8  10  -3   18.77    1.32
   8  10  -3   19.46    1.39
   7 -10  -3   10.09    1.35
  -7 -10   3    9.77    1.04
   7 -10  -3    8.91    1.06
   7 -10  -3   10.19    0.78
   7  10  -3   11.84    0.99
   7  10  -3   11.31    0.77
   6 -10  -3   25.04    1.12
   6 -10  -3   27.40    1.02
   6 -10  -3   26.57    0.99
  -6 -10   3   24.65    1.38
   6 -10  -3   23.76    1.20
  -6  10   3   30.11    1.15
   6  10  -3   31.25    1.08
   6  10  -3   26.65    1.36
   6  10  -3   28.73    1.31
   5 -10  -3   41.11    1.30
   5 -10  -3   41.62    1.30
   5 -10  -3   41.81    1.35
   5 -10  -3   39.46    1.48
  -5 -10   3   38.10    1.50
  -5 -10   3   42.38    1.65
   5  10  -3   46.21    1.61
   5  10  -3   44.91    1.40
  -5  10   3   46.33    1.41
   5  10  -3   43.32    1.57
   4 -10  -3   59.98    1.68
  -4 -10   3   60.22    1.96
   4 -10  -3   56.80    1.82
   4 -10  -3   59.21    1.73
  -4 -10   3   58.75    1.87
   4 -10  -3   58.69    1.69
   4  10  -3   64.15    2.05
   4  10  -3   61.50    1.92
  -4  10   3   61.00    1.80
   4  10  -3   62.96    1.81
   4  10  -3   63.75    1.96
   3 -10  -3   12.28    0.51
   3 -10  -3   11.87    0.60
  -3 -10   3   13.24    0.74
  -3 -10   3   13.32    0.69
   3 -10  -3   12.67    0.65
   3 -10  -3   12.29    0.47
  -3  10   3    9.79    0.47
   3  10  -3   10.22    0.59
   3  10  -3    9.11    0.51
   3  10  -3    9.53    0.65
  -3  10   3   10.12    0.44
  -3  10   3    9.97    0.47
   3  10  -3    9.99    0.60
   2 -10  -3   50.76    1.45
   2 -10  -3   53.31    1.53
   2 -10  -3   51.90    1.57
  -2 -10   3   50.89    1.57
  -2 -10   3   50.50    1.61
  -2  10   3   56.94    1.57
  -2  10   3   54.67    1.60
   2  10  -3   56.91    1.68
   2  10  -3   55.74    1.70
  -2  10   3   56.41    1.60
   2  10  -3   58.12    1.64
  -1 -10   3   49.81    1.47
   1 -10  -3   48.03    1.46
  -1 -10   3   49.01    1.46
   1 -10  -3   50.38    1.45
  -1 -10   3   45.60    1.40
   1 -10  -3   47.58    1.39
  -1 -10   3   47.86    1.46
  -1  10   3   49.50    1.39
   1  10  -3   49.55    1.44
  -1  10   3   47.69    1.41
   1  10  -3   47.48    1.44
  -1  10   3   47.80    1.47
   0 -10   3   36.81    1.16
   0 -10  -3   37.23    1.18
   0 -10   3   38.13    1.18
   0 -10  -3   36.10    1.07
   0 -10   3   38.27    1.17
   0 -10  -3   38.83    1.19
   0  10   3   38.15    1.07
   0  10  -3   35.23    1.15
   0  10  -3   37.86    1.18
   0  10   3   37.33    1.19
   0  10   3   40.04    1.18
   0  10  -3   38.05    1.15
  -1 -10  -3   56.16    1.62
   1 -10   3   57.70    1.61
  -1 -10  -3   58.58    1.67
   1 -10   3   55.13    1.66
   1 -10   3   56.06    1.65
  -1 -10  -3   58.06    1.67
  -1  10  -3   54.42    1.56
   1  10   3   56.11    1.60
   1  10   3   54.02    1.61
  -1  10  -3   56.46    1.60
   1  10   3   52.51    1.62
  -1  10  -3   58.95    1.63
  -2 -10  -3    4.78    0.40
  -2 -10  -3    4.19    0.39
   2 -10   3    4.95    0.39
   2 -10   3    4.72    0.39
   2 -10   3    4.96    0.33
  -2 -10  -3    4.94    0.41
   2  10   3    4.11    0.42
   2  10   3    3.82    0.34
  -2  10  -3    4.19    0.34
   2  10   3    3.86    0.39
  -2  10  -3    3.64    0.39
  -2  10  -3    3.17    0.34
  -2  10  -3    4.44    0.36
   3 -10   3    5.80    0.36
  -3 -10  -3    5.64    0.48
  -3 -10  -3    5.46    0.56
   3 -10   3    5.43    0.41
   3 -10   3    5.24    0.48
   3  10   3    6.81    0.46
   3  10   3    6.46    0.47
  -3  10  -3    6.56    0.45
  -3  10  -3    6.51    0.52
  -3  10  -3    6.43    0.44
   3  10   3    6.47    0.60
   4 -10   3   26.76    0.86
  -4 -10  -3   26.73    1.03
   4 -10   3   27.27    0.95
  -4 -10  -3   26.86    1.17
   4 -10   3   26.66    1.05
   4  10   3   28.16    1.02
   4  10   3   29.13    1.02
   4  10   3   28.16    1.28
  -4  10  -3   28.37    0.84
  -4  10  -3   29.12    1.14
  -4  10  -3   28.01    0.87
   5 -10   3   58.94    1.88
   5 -10   3   56.47    1.97
   5 -10   3   57.60    1.63
   5 -10   3   61.25    1.76
  -5 -10  -3   56.35    1.83
  -5 -10  -3   57.86    2.04
  -5  10  -3   50.27    1.83
   5  10   3   54.29    1.70
   5  10   3   56.52    1.67
  -6 -10  -3   16.45    0.98
   6 -10   3   17.35    0.82
   6 -10   3   16.59    0.67
   6 -10   3   16.30    0.68
   6 -10   3   14.98    1.11
   6  10   3   19.23    1.13
   6  10   3   19.81    0.95
   6  10   3   19.02    0.89
   7 -10   3   20.45    1.01
   7 -10   3   20.90    1.15
   7  10   3   19.77    1.24
   7  10   3   20.53    1.08
   7  10   3   18.34    1.01
   7 -11  -3    0.33    0.58
   7 -11  -3    1.16    0.46
  -7 -11   3    2.02    0.78
   7  11  -3    1.00    0.40
   7  11  -3    1.56    0.61
   6 -11  -3    3.96    0.45
   6 -11  -3    3.83    0.55
   6 -11  -3    4.18    0.61
   6 -11  -3    3.73    0.44
  -6 -11   3    3.56    0.67
   6  11  -3    3.75    0.64
   6  11  -3    4.17    0.46
  -6  11   3    4.69    0.51
  -5 -11   3   50.65    1.84
   5 -11  -3   54.16    1.63
   5 -11  -3   52.42    1.80
   5 -11  -3   55.75    1.67
  -5 -11   3   53.84    1.96
   5 -11  -3   55.74    1.66
   5  11  -3   50.86    1.55
  -5  11   3   49.63    1.54
   5  11  -3   51.08    1.73
   5  11  -3   49.55    1.74
  -4 -11   3   33.64    1.38
  -4 -11   3   33.95    1.30
   4 -11  -3   36.30    1.28
   4 -11  -3   35.68    1.18
   4 -11  -3   35.63    1.10
   4 -11  -3   35.06    1.12
  -4  11   3   33.69    1.07
   4  11  -3   33.48    1.12
   4  11  -3   31.63    1.34
   4  11  -3   32.25    1.24
   4  11  -3   32.52    1.23
   3 -11  -3   52.16    1.63
  -3 -11   3   52.83    1.66
   3 -11  -3   51.74    1.50
   3 -11  -3   50.31    1.40
   3 -11  -3   52.76    1.57
  -3  11   3   52.71    1.51
   3  11  -3   50.76    1.63
  -3  11   3   52.75    1.47
   3  11  -3   52.49    1.70
  -3  11   3   47.81    1.57
   3  11  -3   52.95    1.66
   3  11  -3   52.93    1.56
  -2 -11   3   17.33    0.79
   2 -11  -3   17.24    0.64
  -2 -11   3   17.59    0.76
   2 -11  -3   18.27    0.76
   2 -11  -3   17.47    0.72
   2  11  -3   25.80    0.92
  -2  11   3   23.83    0.80
   2  11  -3   23.97    0.91
  -2  11   3   24.27    0.84
  -2  11   3   23.45    0.83
   2  11  -3   24.47    0.87
   1 -11  -3   31.92    1.02
  -1 -11   3   31.88    1.10
   1 -11  -3   33.50    1.11
  -1 -11   3   33.71    1.11
   1 -11  -3   33.00    1.09
  -1 -11   3   33.81    1.10
   1 -11  -3   31.79    0.88
   1  11  -3   25.20    0.87
  -1  11   3   23.94    0.84
  -1  11   3   23.68    0.84
   1  11  -3   24.01    0.87
   1  11  -3   25.18    0.89
  -1  11   3   23.62    0.88
   0 -11   3  145.96    3.85
   0 -11  -3  141.94    3.74
   0 -11  -3  152.96    3.87
   0 -11   3  146.69    3.84
   0 -11   3  138.84    3.85
   0 -11  -3  148.24    3.87
   0  11  -3  137.29    3.61
   0  11  -3  136.97    3.62
   0  11   3  136.15    3.65
   0  11   3  136.74    3.50
   0  11  -3  139.21    3.62
   0  11   3  132.96    3.61
   0  11   3  137.01    3.63
   1 -11   3  143.12    3.77
   1 -11   3  139.41    3.74
   1 -11   3  140.13    3.79
  -1 -11  -3  142.10    3.74
  -1 -11  -3  146.82    3.79
  -1 -11  -3  142.64    3.78
   1  11   3  140.42    3.70
   1  11   3  137.57    3.74
  -1  11  -3  136.99    3.68
  -1  11  -3  143.48    3.74
  -1  11  -3  145.81    3.72
   2 -11   3   16.78    0.69
  -2 -11  -3   18.64    0.73
   2 -11   3   15.78    0.72
  -2 -11  -3   17.17    0.70
  -2 -11  -3   16.39    0.73
   2 -11   3   16.93    0.65
  -2  11  -3   12.77    0.62
  -2  11  -3   12.24    0.57
   2  11   3   11.94    0.61
  -2  11  -3   11.76    0.55
   2  11   3   12.00    0.59
  -2  11  -3   11.87    0.55
   2  11   3   12.84    0.66
  -3 -11  -3   19.45    0.90
   3 -11   3   18.23    0.70
   3 -11   3   18.92    0.77
  -3 -11  -3   20.46    0.82
   3 -11   3   19.15    0.82
  -3  11  -3   15.99    0.77
  -3  11  -3   15.44    0.67
   3  11   3   15.63    0.71
   3  11   3   15.34    0.70
   3  11   3   16.73    0.86
  -3  11  -3   14.98    0.62
  -3  11  -3   13.70    0.63
  -4 -11  -3  103.93    3.10
   4 -11   3  104.38    2.78
   4 -11   3  106.28    2.89
  -4 -11  -3  103.99    2.93
   4 -11   3  104.84    2.97
   4  11   3  102.73    2.82
   4  11   3   98.42    3.05
  -4  11  -3   98.29    2.79
   4  11   3  102.74    2.84
  -4  11  -3  103.87    2.65
  -4  11  -3  101.82    2.90
  -5 -11  -3   32.07    1.42
   5 -11   3   32.81    1.26
  -5 -11  -3   29.53    1.23
   5 -11   3   31.55    1.13
   5 -11   3   31.42    1.01
   5 -11   3   30.14    1.30
  -5  11  -3   29.39    1.29
   5  11   3   32.81    1.20
   5  11   3   32.14    1.16
  -6 -11  -3    4.73    0.69
   6 -11   3    4.24    0.49
   6 -11   3    5.78    0.61
  -6 -11  -3    5.11    0.63
   6 -11   3    3.60    0.75
   6  11   3    5.21    0.69
   6  11   3    5.74    0.63
   6  11   3    5.12    0.57
   7 -11   3    0.39    0.55
   7 -11   3   -0.34    0.37
   7  11   3   -0.09    0.50
   7  11   3    0.47    0.57
   7  11   3   -0.60    0.43
   7 -12  -3   42.74    1.48
  -7 -12   3   36.73    1.88
   7  12  -3   45.46    1.80
   7  12  -3   46.65    1.59
   6 -12  -3   17.46    0.89
   6 -12  -3   17.17    0.86
   6 -12  -3   16.28    1.08
  -6 -12   3   15.10    1.07
   6 -12  -3   15.58    0.94
   6  12  -3   16.46    0.88
   6  12  -3   16.39    1.03
  -6  12   3   16.24    0.89
   5 -12  -3   13.21    0.85
   5 -12  -3   13.95    0.75
   5 -12  -3   12.65    0.69
   5 -12  -3   13.01    0.69
  -5 -12   3   11.96    1.00
   5  12  -3   12.57    0.73
  -5  12   3   13.71    0.71
   5  12  -3   12.18    0.84
   5  12  -3   10.37    0.86
   4 -12  -3   45.58    1.44
  -4 -12   3   44.61    1.66
   4 -12  -3   44.52    1.31
  -4 -12   3   42.41    1.52
   4 -12  -3   44.15    1.51
   4 -12  -3   44.76    1.37
  -4  12   3   48.04    1.30
   4  12  -3   48.07    1.50
  -4  12   3   49.16    1.44
   4  12  -3   46.49    1.73
   4  12  -3   46.10    1.61
  -4  12   3   46.48    1.30
   4  12  -3   47.87    1.61
  -3 -12   3    2.38    0.40
  -3 -12   3    2.43    0.41
   3 -12  -3    2.65    0.24
   3 -12  -3    2.76    0.38
   3 -12  -3    2.29    0.28
   3 -12  -3    2.73    0.33
   3  12  -3    1.62    0.34
   3  12  -3    2.89    0.40
   3  12  -3    2.46    0.31
  -3  12   3    2.28    0.27
  -3  12   3    2.06    0.28
   3  12  -3    2.78    0.43
  -3  12   3    2.09    0.27
   2 -12  -3    8.92    0.53
   2 -12  -3    9.01    0.55
  -2 -12   3    9.00    0.59
   2 -12  -3    9.25    0.47
  -2 -12   3    9.07    0.59
  -2  12   3    8.59    0.48
  -2  12   3    9.42    0.51
   2  12  -3    9.56    0.57
   2  12  -3    9.31    0.56
   2  12  -3    9.30    0.52
  -2  12   3    8.76    0.49
  -1 -12   3   31.90    1.11
   1 -12  -3   32.29    1.04
  -1 -12   3   31.59    1.11
  -1 -12   3   32.90    1.12
   1 -12  -3   32.92    0.90
   1 -12  -3   32.38    1.10
  -1  12   3   36.59    1.13
   1  12  -3   34.90    1.16
  -1  12   3   35.44    1.15
  -1  12   3   34.31    1.19
   1  12  -3   36.86    1.19
   1  12  -3   34.47    1.16
   0 -12  -3   23.95    0.87
   0 -12  -3   22.95    0.85
   0 -12  -3   18.65    0.83
   0 -12   3   24.51    0.85
   0 -12   3   20.76    0.84
   0 -12   3   22.59    0.83
   0  12   3   22.82    0.74
   0  12   3   23.74    0.88
   0  12   3   23.97    0.86
   0  12  -3   23.10    0.84
   0  12   3   23.00    0.88
   0  12  -3   23.51    0.87
   0  12  -3   22.81    0.85
   1 -12   3    4.66    0.45
  -1 -12  -3    5.41    0.38
   1 -12   3    5.11    0.42
  -1 -12  -3    5.88    0.47
   1 -12   3    4.91    0.45
  -1 -12  -3    5.00    0.46
   1  12   3    4.38    0.46
   1  12   3    4.55    0.44
   1  12   3    5.16    0.42
  -1  12  -3    5.04    0.42
   1  12   3    4.00    0.37
  -1  12  -3    4.39    0.41
  -1  12  -3    4.75    0.37
  -2 -12  -3   14.76    0.70
  -2 -12  -3   15.84    0.71
   2 -12   3   15.42    0.69
   2 -12   3   15.72    0.71
  -2 -12  -3   14.91    0.68
   2 -12   3   15.11    0.63
  -2  12  -3   13.07    0.59
  -2  12  -3   13.41    0.60
   2  12   3   11.96    0.63
  -2  12  -3   13.79    0.63
  -2  12  -3   12.92    0.66
   2  12   3   13.56    0.71
   2  12   3   13.36    0.65
  -3 -12  -3    9.47    0.60
   3 -12   3    9.04    0.55
   3 -12   3    9.45    0.58
  -3 -12  -3    9.30    0.69
   3 -12   3    8.29    0.53
   3  12   3    9.09    0.57
  -3  12  -3    8.36    0.60
   3  12   3    9.15    0.71
  -3  12  -3    8.52    0.51
  -3  12  -3    8.25    0.55
   3  12   3    8.94    0.59
  -3  12  -3    8.69    0.55
   4 -12   3   34.14    1.26
  -4 -12  -3   34.96    1.40
  -4 -12  -3   34.93    1.28
   4 -12   3   31.17    1.28
   4 -12   3   34.08    1.17
  -4  12  -3   36.44    1.14
   4  12   3   36.40    1.27
   4  12   3   36.66    1.51
   4  12   3   36.17    1.25
  -4  12  -3   35.87    1.34
   5 -12   3   10.34    0.72
  -5 -12  -3   11.82    1.40
   5 -12   3   12.64    0.78
   5 -12   3   11.27    0.68
  -5 -12  -3   11.45    0.84
   5  12   3   13.39    0.75
  -5  12  -3   12.10    0.94
   5  12   3   14.03    0.78
   6 -12   3   16.42    0.84
  -6 -12  -3   13.93    1.17
   6 -12   3   15.29    0.98
  -6 -12  -3   14.33    1.06
   6  12   3   15.77    0.92
   6  12   3   15.94    0.87
   7 -12   3    3.36    0.65
   7 -12   3    3.75    0.55
   7  12   3    3.98    0.61
   7  12   3    3.59    0.73
   7  12   3    3.55    0.55
  -7 -13   3    3.71    0.83
   7 -13  -3    4.73    0.57
   7  13  -3    3.87    0.70
   7  13  -3    4.59    0.54
   6 -13  -3   14.25    0.90
   6 -13  -3   14.26    0.90
   6 -13  -3   13.46    1.10
   6 -13  -3   14.81    0.84
  -6 -13   3   13.10    1.06
  -6  13   3   12.20    0.85
   6  13  -3   13.16    0.98
   6  13  -3   11.80    0.85
   5 -13  -3    7.17    0.82
   5 -13  -3    7.65    0.61
  -5 -13   3    6.45    0.82
   5 -13  -3    7.66    0.67
   5 -13  -3    7.58    0.61
  -5  13   3    6.02    0.62
   5  13  -3    5.02    0.65
   5  13  -3    6.60    0.72
   5  13  -3    7.05    0.63
   4 -13  -3   41.97    1.33
  -4 -13   3   38.26    1.49
   4 -13  -3   40.87    1.45
   4 -13  -3   42.57    1.39
  -4 -13   3   42.87    1.61
   4 -13  -3   41.31    1.23
   4  13  -3   42.10    1.68
   4  13  -3   43.97    1.57
  -4  13   3   46.14    1.28
  -4  13   3   44.73    1.40
   4  13  -3   43.89    1.56
   4  13  -3   47.30    1.48
   3 -13  -3    4.68    0.44
   3 -13  -3    4.69    0.32
   3 -13  -3    4.32    0.49
  -3 -13   3    3.58    0.48
   3 -13  -3    5.17    0.54
  -3 -13   3    4.82    0.59
  -3  13   3    3.98    0.43
  -3  13   3    4.13    0.41
   3  13  -3    4.83    0.59
   3  13  -3    3.59    0.45
  -3  13   3    3.78    0.42
   3  13  -3    4.25    0.48
   3  13  -3    4.09    0.47
   2 -13  -3   80.22    2.30
  -2 -13   3   77.59    2.32
  -2 -13   3   80.39    2.36
   2 -13  -3   79.37    2.29
   2 -13  -3   79.46    2.22
  -2  13   3   81.47    2.22
  -2  13   3   81.04    2.25
  -2  13   3   79.06    2.24
   2  13  -3   79.96    2.32
   2  13  -3   78.10    2.27
  -1 -13   3   87.47    2.54
   1 -13  -3   93.66    2.54
  -1 -13   3   87.70    2.54
  -1 -13   3   92.94    2.54
   1 -13  -3   90.89    2.54
   1 -13  -3   84.21    2.30
   1  13  -3   84.47    2.47
   1  13  -3   87.35    2.49
  -1  13   3   88.06    2.46
   1  13  -3   90.02    2.47
  -1  13   3   88.00    2.42
  -1  13   3   87.38    2.51
   0 -13   3   41.46    1.36
   0 -13   3   40.44    1.33
   0 -13  -3   41.59    1.35
   0 -13  -3   41.37    1.23
   0 -13   3   43.00    1.33
   0 -13  -3   42.86    1.36
   0  13  -3   34.36    1.16
   0  13  -3   35.05    1.17
   0  13  -3   37.13    1.20
   0  13   3   35.41    1.19
   0  13   3   34.98    1.18
   0  13   3   34.93    1.21
   1 -13   3    2.93    0.36
  -1 -13  -3    2.50    0.33
  -1 -13  -3    2.64    0.34
   1 -13   3    2.56    0.32
   1 -13   3    2.78    0.33
  -1 -13  -3    2.87    0.35
  -1  13  -3    3.39    0.36
   1  13   3    3.16    0.40
   1  13   3    3.47    0.40
  -1  13  -3    3.35    0.40
   1  13   3    2.93    0.35
  -1  13  -3    2.79    0.32
  -1  13  -3    3.72    0.43
   1  13   3    3.64    0.40
  -2 -13  -3   29.39    1.08
   2 -13   3   28.99    0.99
  -2 -13  -3   29.11    1.08
  -2 -13  -3   28.97    1.05
   2 -13   3   30.89    1.06
   2 -13   3   29.30    1.08
  -2  13  -3   27.61    0.97
  -2  13  -3   27.47    0.99
   2  13   3   26.65    1.03
   2  13   3   27.62    1.02
  -2  13  -3   26.62    0.96
  -2  13  -3   28.28    1.03
   2  13   3   27.22    1.01
  -3 -13  -3   20.47    0.92
   3 -13   3   19.97    0.77
  -3 -13  -3   19.44    0.97
   3 -13   3   19.99    0.84
   3 -13   3   18.93    0.87
  -3  13  -3   16.91    0.75
  -3  13  -3   16.83    0.77
   3  13   3   17.06    0.78
  -3  13  -3   16.29    0.70
   3  13   3   15.07    0.90
   3  13   3   17.57    0.81
  -3  13  -3   17.07    0.83
   4 -13   3   13.61    0.72
  -4 -13  -3   13.73    0.90
   4 -13   3   14.38    0.65
   4 -13   3   13.41    0.79
  -4 -13  -3   13.94    0.87
   4  13   3   15.68    1.11
  -4  13  -3   17.92    0.70
  -4  13  -3   16.77    0.93
   4  13   3   17.22    0.84
   4  13   3   17.74    0.83
  -4  13  -3   16.67    0.73
  -5 -13  -3    9.88    0.95
   5 -13   3   10.83    0.60
   5 -13   3    9.17    0.78
  -5 -13  -3   10.26    0.89
   5 -13   3    8.28    0.67
   5  13   3   11.29    0.74
   5  13   3    9.62    0.74
  -6 -13  -3   17.75    1.27
   6 -13   3   16.67    0.95
  -6 -13  -3   16.41    1.15
   6 -13   3   17.78    0.77
   6 -13   3   19.00    1.11
   6  13   3   19.13    1.00
   6  13   3   20.17    1.07
   7 -13   3    2.20    0.64
   7 -13   3    1.44    0.55
   7  13   3    2.01    0.73
   7  13   3    2.82    0.60
   7  13   3    1.96    0.60
  -7 -14   3   35.76    1.88
   7 -14  -3   40.19    1.48
   7  14  -3   38.65    1.49
   7  14  -3   37.08    1.69
   6 -14  -3   16.07    0.95
   6 -14  -3   17.79    0.92
   6 -14  -3   17.50    1.00
  -6 -14   3   14.99    1.16
   6  14  -3   17.64    1.11
   6  14  -3   17.74    0.95
   6  14  -3   17.14    0.99
  -6  14   3   17.84    0.99
  -5 -14   3    2.81    0.60
   5 -14  -3    2.21    0.40
   5 -14  -3    2.60    0.41
   5 -14  -3    1.50    0.42
   5 -14  -3    2.45    0.52
   5  14  -3    4.54    0.59
   5  14  -3    3.94    0.47
  -5  14   3    4.04    0.47
   4 -14  -3    1.57    0.26
   4 -14  -3    1.29    0.32
   4 -14  -3    1.10    0.41
   4 -14  -3    1.86    0.37
  -4 -14   3    1.58    0.44
  -4 -14   3    1.64    0.49
  -4  14   3    2.77    0.36
   4  14  -3    2.82    0.66
  -4  14   3    2.65    0.29
   4  14  -3    3.04    0.52
   4  14  -3    2.52    0.41
   4  14  -3    2.28    0.47
   3 -14  -3    3.53    0.42
   3 -14  -3    3.38    0.26
   3 -14  -3    2.60    0.39
  -3 -14   3    3.23    0.50
   3 -14  -3    2.50    0.42
  -3 -14   3    3.06    0.44
  -3  14   3    2.49    0.33
  -3  14   3    2.34    0.33
  -3  14   3    2.17    0.31
   3  14  -3    2.03    0.34
   3  14  -3    2.28    0.41
   3  14  -3    2.23    0.41
   2 -14  -3    6.14    0.46
  -2 -14   3    5.33    0.55
  -2 -14   3    4.84    0.52
   2 -14  -3    5.88    0.55
   2 -14  -3    4.95    0.48
   2  14  -3    2.98    0.39
   2  14  -3    4.14    0.50
   2  14  -3    4.37    0.48
  -2  14   3    3.56    0.41
  -2  14   3    3.16    0.35
  -2  14   3    4.10    0.47
  -1 -14   3    1.97    0.32
   1 -14  -3    2.98    0.39
  -1 -14   3    1.79    0.32
   1 -14  -3    2.39    0.35
   1 -14  -3    2.67    0.24
  -1 -14   3    2.41    0.37
   1  14  -3    2.07    0.30
   1  14  -3    2.16    0.34
  -1  14   3    2.01    0.32
  -1  14   3    2.01    0.31
   1  14  -3    2.19    0.37
  -1  14   3    1.86    0.35
   0 -14  -3   68.89    2.05
   0 -14   3   67.11    2.05
   0 -14   3   67.77    2.01
   0 -14   3   70.09    2.03
   0 -14  -3   73.10    2.07
   0 -14  -3   68.28    1.91
   0  14   3   66.59    2.04
   0  14   3   70.26    2.03
   0  14   3   71.09    2.04
   0  14  -3   68.62    2.03
   0  14  -3   68.32    2.04
   0  14  -3   69.80    2.03
  -1 -14  -3   57.46    1.74
   1 -14   3   55.01    1.71
  -1 -14  -3   54.91    1.67
   1 -14   3   56.31    1.68
  -1 -14  -3   56.36    1.74
   1 -14   3   56.47    1.75
  -1  14  -3   55.92    1.69
  -1  14  -3   55.23    1.66
   1  14   3   55.99    1.73
   1  14   3   55.16    1.74
  -1  14  -3   53.29    1.70
   1  14   3   53.38    1.70
   1  14   3   57.58    1.66
  -1  14  -3   57.31    1.72
   2 -14   3   10.35    0.64
  -2 -14  -3   10.58    0.63
   2 -14   3    9.67    0.56
  -2 -14  -3   10.58    0.66
   2 -14   3    9.33    0.62
  -2  14  -3    8.09    0.62
   2  14   3    9.58    0.59
  -2  14  -3    8.76    0.56
   2  14   3    8.42    0.60
  -2  14  -3    8.34    0.58
   2  14   3    8.94    0.63
  -2  14  -3    9.21    0.57
   3 -14   3    1.03    0.27
   3 -14   3    1.68    0.37
  -3 -14  -3    1.87    0.42
  -3 -14  -3    1.98    0.42
   3 -14   3    0.78    0.30
  -3  14  -3    1.37    0.38
  -3  14  -3    1.65    0.36
   3  14   3    1.25    0.31
   3  14   3    1.10    0.32
   3  14   3    1.45    0.42
  -3  14  -3    1.38    0.33
  -3  14  -3    1.01    0.29
   4 -14   3   30.55    1.15
   4 -14   3   29.93    1.04
  -4 -14  -3   30.79    1.33
   4 -14   3   30.52    1.20
  -4 -14  -3   29.83    1.23
   4  14   3   28.29    1.11
   4  14   3   28.95    1.10
  -4  14  -3   28.49    1.01
  -4  14  -3   28.30    0.98
   4  14   3   24.63    1.39
  -4  14  -3   26.96    1.19
  -5 -14  -3   26.72    1.35
   5 -14   3   26.98    1.23
  -5 -14  -3   25.72    1.26
   5 -14   3   28.58    1.01
   5 -14   3   27.95    1.11
   5  14   3   31.27    1.23
   5  14   3   31.05    1.26
   6 -14   3    9.86    0.90
  -6 -14  -3    7.46    0.92
   6 -14   3    8.95    0.80
   6  14   3   11.53    0.85
   6  14   3   10.73    0.93
   7 -14   3    4.77    0.71
   7  14   3    3.10    0.65
   7  14   3    4.08    0.78
  -7 -15   3    0.61    0.73
   7 -15  -3    0.70    0.50
   7  15  -3   -0.01    0.50
   7  15  -3    0.05    0.67
   6 -15  -3    6.79    0.74
  -6 -15   3    7.95    0.91
   6 -15  -3    6.08    0.74
   6 -15  -3    5.52    0.60
   6  15  -3    7.69    0.91
   6  15  -3    6.56    0.75
  -6  15   3    7.81    0.82
   6  15  -3    5.87    0.58
  -5 -15   3    0.15    0.45
   5 -15  -3    0.53    0.50
   5 -15  -3    0.45    0.36
   5 -15  -3    0.00    0.40
   5  15  -3   -0.11    0.43
   5  15  -3    0.46    0.39
  -5  15   3   -0.20    0.46
   4 -15  -3   19.26    0.96
   4 -15  -3   20.08    0.72
   4 -15  -3   21.50    0.90
   4 -15  -3   20.06    1.04
  -4 -15   3   19.25    1.09
  -4  15   3   18.58    0.74
   4  15  -3   18.35    0.91
  -4  15   3   17.75    0.73
   4  15  -3   18.70    0.99
   4  15  -3   17.04    1.03
  -4  15   3   18.45    0.82
   3 -15  -3   99.83    2.69
  -3 -15   3   90.00    2.82
  -3 -15   3   95.95    2.89
   3 -15  -3   96.96    2.78
   3 -15  -3   95.16    2.76
   3 -15  -3   96.77    2.47
  -3  15   3  104.48    2.80
  -3  15   3  101.50    2.80
   3  15  -3  102.02    2.89
   3  15  -3   98.99    2.94
  -3  15   3  102.90    2.80
   3  15  -3   98.83    2.96
   2 -15  -3   10.05    0.59
   2 -15  -3   10.87    0.70
  -2 -15   3   11.09    0.71
   2 -15  -3   10.19    0.38
   2 -15  -3   10.94    0.65
  -2 -15   3   10.84    0.74
   2  15  -3    8.08    0.62
   2  15  -3    7.67    0.61
   2  15  -3    8.89    0.66
  -2  15   3    7.11    0.57
  -2  15   3    8.24    0.65
  -2  15   3    8.21    0.54
  -2  15   3    7.71    0.57
   1 -15  -3   53.63    1.75
  -1 -15   3   53.41    1.74
  -1 -15   3   56.40    1.76
   1 -15  -3   57.65    1.77
   1 -15  -3   55.48    1.52
  -1 -15   3   56.25    1.76
  -1  15   3   52.63    1.66
   1  15  -3   53.72    1.69
  -1  15   3   53.87    1.64
   1  15  -3   51.01    1.69
  -1  15   3   53.96    1.73
  -1  15   3   57.43    1.71
   1  15  -3   53.45    1.69
   0 -15  -3  105.17    2.98
   0 -15   3  104.60    2.95
   0 -15   3  110.64    2.97
   0 -15   3  104.85    2.99
   0 -15  -3  103.87    2.98
   0 -15  -3  105.82    2.83
   0  15  -3  101.45    2.88
   0  15   3  102.88    2.93
   0  15  -3  104.96    2.90
   0  15   3  105.29    2.90
   0  15   3  101.64    2.90
   0  15  -3  101.97    2.90
   0  15  -3  104.17    2.92
  -1 -15  -3   28.86    1.11
  -1 -15  -3   28.32    1.02
   1 -15   3   28.93    1.03
   1 -15   3   28.18    1.08
   1 -15   3   27.45    1.05
  -1 -15  -3   27.94    1.09
  -1  15  -3   31.74    1.11
   1  15   3   31.22    1.16
  -1  15  -3   31.95    1.15
  -1  15  -3   31.34    1.16
   1  15   3   31.31    1.19
   1  15   3   32.52    1.10
   1  15   3   32.36    1.17
  -1  15  -3   31.65    1.13
   2 -15   3   14.89    0.76
   2 -15   3   14.85    0.70
  -2 -15  -3   14.76    0.78
   2 -15   3   13.41    0.72
  -2 -15  -3   15.11    0.81
   2  15   3   19.01    0.87
  -2  15  -3   19.40    0.83
  -2  15  -3   18.10    0.87
   2  15   3   19.33    0.91
   2  15   3   19.19    0.94
   2  15   3   19.85    0.88
  -2  15  -3   19.08    0.84
  -2  15  -3   19.09    0.89
  -3 -15  -3   83.63    2.55
   3 -15   3   84.28    2.54
  -3 -15  -3   85.90    2.62
   3 -15   3   86.94    2.42
   3 -15   3   88.07    2.52
  -3  15  -3   84.36    2.43
  -3  15  -3   83.89    2.42
   3  15   3   84.50    2.50
   3  15   3   84.28    2.49
   3  15   3   84.74    2.58
  -3  15  -3   81.38    2.49
  -3  15  -3   86.71    2.39
   4 -15   3   17.29    0.85
   4 -15   3   17.23    0.76
  -4 -15  -3   17.47    0.99
  -4 -15  -3   16.43    1.04
   4 -15   3   14.89    0.87
  -4  15  -3   15.72    0.78
  -4  15  -3   14.85    0.73
  -4  15  -3   15.54    0.96
   4  15   3   16.29    0.89
   4  15   3   15.53    0.85
   5 -15   3    9.71    0.77
  -5 -15  -3    9.99    1.06
   5 -15   3    8.19    0.65
   5 -15   3    8.22    1.09
  -5 -15  -3    9.70    0.92
   5  15   3   10.14    0.80
  -5  15  -3    9.01    0.49
   5  15   3    9.84    0.82
  -5  15  -3    9.82    0.48
  -6 -15  -3   10.61    1.17
   6 -15   3   11.65    0.89
   6 -15   3   10.95    1.01
   6  15   3   13.23    0.94
   6  15   3   10.55    1.12
   7 -15   3    9.03    0.97
   7 -15   3    8.76    0.88
   7  15   3    7.82    0.89
   7  15   3    9.52    1.17
   7  15   3    8.81    1.02
   7 -16  -3   15.04    0.96
  -7 -16   3   14.66    1.37
   7  16  -3   11.72    1.31
   7  16  -3   14.96    1.21
  -6 -16   3   31.91    1.70
   6 -16  -3   32.47    1.46
   6 -16  -3   37.29    1.38
  -6  16   3   30.01    1.36
   6  16  -3   35.65    1.43
   6  16  -3   37.94    1.59
   6  16  -3   35.06    1.45
   5 -16  -3   10.10    0.87
   5 -16  -3    8.75    0.72
   5 -16  -3    8.71    0.71
  -5 -16   3   11.38    1.04
   5  16  -3   10.83    0.78
   5  16  -3   10.13    0.85
   5  16  -3   10.46    0.94
  -5  16   3   10.26    0.82
  -4 -16   3    5.22    0.66
   4 -16  -3    5.88    0.43
   4 -16  -3    6.19    0.70
   4 -16  -3    7.30    0.75
   4 -16  -3    6.53    0.60
   4  16  -3    8.37    0.76
  -4  16   3    7.35    0.58
   4  16  -3    7.39    0.74
  -4  16   3    8.14    0.58
  -4  16   3    8.51    0.67
   3 -16  -3    1.96    0.37
   3 -16  -3    1.76    0.41
  -3 -16   3    1.61    0.50
   3 -16  -3    1.92    0.42
  -3 -16   3    1.95    0.48
   3  16  -3    2.48    0.46
   3  16  -3    1.90    0.48
  -3  16   3    3.11    0.39
  -3  16   3    2.61    0.39
  -3  16   3    2.64    0.37
   3  16  -3    2.44    0.41
  -2 -16   3   50.08    1.68
   2 -16  -3   48.19    1.63
  -2 -16   3   48.23    1.64
   2 -16  -3   47.60    1.63
   2 -16  -3   50.67    1.55
   2 -16  -3   47.70    1.31
   2  16  -3   48.54    1.61
  -2  16   3   45.51    1.53
  -2  16   3   48.25    1.51
  -2  16   3   47.48    1.63
  -2  16   3   47.76    1.54
   2  16  -3   47.05    1.57
   2  16  -3   46.34    1.62
  -1 -16   3   21.21    0.90
   1 -16  -3   22.18    0.97
   1 -16  -3   21.26    0.73
  -1 -16   3   22.06    0.97
   1 -16  -3   20.10    0.95
  -1 -16   3   21.93    0.94
  -1  16   3   20.92    0.91
   1  16  -3   20.18    0.93
   1  16  -3   20.43    0.94
  -1  16   3   19.57    0.92
  -1  16   3   19.91    0.86
   1  16  -3   19.37    0.89
  -1  16   3   20.74    0.86
   1  16  -3   21.19    0.93
   0 -16   3   17.36    0.81
   0 -16  -3   16.37    0.80
   0 -16   3   16.89    0.85
   0 -16   3   16.94    0.75
   0 -16  -3   15.72    0.84
   0 -16  -3   15.84    0.67
   0  16  -3   16.00    0.75
   0  16   3   16.20    0.78
   0  16  -3   16.25    0.77
   0  16   3   16.93    0.82
   0  16   3   15.80    0.81
   0  16  -3   17.00    0.81
   0  16  -3   15.31    0.81
   1 -16   3   22.31    0.90
  -1 -16  -3   21.28    0.87
   1 -16   3   22.33    0.97
  -1 -16  -3   22.09    0.97
   1 -16   3   19.84    0.93
  -1 -16  -3   22.35    0.98
   1  16   3   22.93    0.97
  -1  16  -3   19.79    0.90
   1  16   3   22.65    0.88
  -1  16  -3   20.65    0.94
   1  16   3   21.13    0.95
  -1  16  -3   20.64    0.94
  -1  16  -3   23.39    0.92
   1  16   3   21.49    0.98
   2 -16   3   12.47    0.75
   2 -16   3   13.43    0.71
  -2 -16  -3   13.00    0.81
   2 -16   3   13.20    0.74
  -2 -16  -3   12.38    0.76
  -2  16  -3    9.50    0.72
   2  16   3   11.68    0.75
  -2  16  -3   11.11    0.73
   2  16   3   10.97    0.83
  -2  16  -3   11.46    0.71
  -2  16  -3   11.05    0.70
   2  16   3   11.06    0.71
   2  16   3   10.98    0.73
  -3 -16  -3   42.98    1.59
   3 -16   3   43.76    1.42
   3 -16   3   43.17    1.71
  -3 -16  -3   44.00    1.62
   3 -16   3   43.83    1.54
   3  16   3   43.61    1.62
  -3  16  -3   39.73    1.51
  -3  16  -3   44.07    1.47
   3  16   3   44.99    1.53
   3  16   3   39.51    1.60
  -3  16  -3   44.79    1.42
  -3  16  -3   42.61    1.44
   3  16   3   41.08    1.57
  -4 -16  -3   25.99    1.26
   4 -16   3   27.49    1.18
   4 -16   3   28.11    1.04
   4 -16   3   26.62    1.12
  -4 -16  -3   26.52    1.29
   4  16   3   32.19    1.26
   4  16   3   29.58    1.26
  -4  16  -3   31.53    1.12
  -4  16  -3   30.57    1.15
   5 -16   3   29.27    1.11
   5 -16   3   30.05    1.29
   5 -16   3   29.43    1.23
  -5 -16  -3   26.84    1.49
   5  16   3   34.75    1.38
  -5  16  -3   29.69    1.16
   5  16   3   31.45    1.32
   6 -16   3    9.10    0.94
  -6 -16  -3   10.20    1.19
   6 -16   3   10.16    1.16
   6  16   3   12.07    1.01
   6  16   3    9.94    1.01
  -7 -17   3    1.63    0.79
   7 -17  -3    0.39    0.53
   7  17  -3    1.62    0.58
   7  17  -3    0.81    0.68
  -6 -17   3    3.27    0.85
   6 -17  -3    4.18    1.05
   6 -17  -3    4.38    0.58
   6  17  -3    5.42    0.73
   5 -17  -3   22.99    1.23
   5 -17  -3   23.40    0.92
  -5 -17   3   23.00    1.36
   5 -17  -3   24.78    1.08
  -5  17   3   25.55    1.16
   5  17  -3   25.43    1.25
   5  17  -3   25.76    1.30
   5  17  -3   25.04    1.19
  -4 -17   3   36.36    1.63
   4 -17  -3   36.11    1.46
   4 -17  -3   39.54    1.37
   4 -17  -3   38.54    1.49
   4 -17  -3   38.08    1.12
   4  17  -3   35.70    1.71
  -4  17   3   39.77    1.29
  -4  17   3   39.00    1.29
   4  17  -3   40.18    1.45
   4  17  -3   37.83    1.47
  -4  17   3   37.75    1.36
   3 -17  -3   10.59    0.82
   3 -17  -3   10.81    0.83
   3 -17  -3   11.34    0.42
   3 -17  -3   12.62    0.70
  -3 -17   3   12.29    0.91
  -3  17   3   10.36    0.67
   3  17  -3    9.34    0.88
  -3  17   3    9.73    0.72
  -3  17   3    9.23    0.68
   3  17  -3    8.68    0.72
   3  17  -3    9.47    0.75
   3  17  -3   10.19    0.77
   2 -17  -3   24.04    0.74
  -2 -17   3   22.45    1.08
   2 -17  -3   25.04    1.08
  -2 -17   3   24.67    1.10
   2 -17  -3   26.10    0.98
   2 -17  -3   22.89    1.07
  -2  17   3   19.70    0.92
   2  17  -3   19.78    0.97
   2  17  -3   19.25    0.96
  -2  17   3   20.55    0.98
  -2  17   3   20.27    0.89
  -2  17   3   19.90    0.92
   2  17  -3   17.77    1.00
   2  17  -3   18.91    0.94
  -1 -17   3  133.06    3.73
   1 -17  -3  131.86    3.66
  -1 -17   3  134.85    3.69
   1 -17  -3  130.69    3.65
   1 -17  -3  119.72    3.54
  -1 -17   3  137.79    3.69
  -1  17   3  130.32    3.69
  -1  17   3  134.16    3.66
   1  17  -3  133.26    3.70
  -1  17   3  136.79    3.64
   1  17  -3  132.39    3.70
  -1  17   3  129.12    3.66
   1  17  -3  131.16    3.68
   1  17  -3  132.40    3.67
   0 -17  -3   22.32    0.83
   0 -17   3   20.97    0.92
   0 -17   3   23.91    1.03
   0 -17  -3   21.54    1.00
   0 -17   3   21.74    0.97
   0 -17  -3   21.02    0.97
   0  17  -3   25.51    1.07
   0  17  -3   24.60    1.05
   0  17   3   25.40    0.99
   0  17   3   23.12    1.04
   0  17  -3   25.60    1.02
   0  17  -3   25.46    1.03
   0  17   3   25.69    1.04
   1 -17   3   42.23    1.43
   1 -17   3   41.49    1.40
  -1 -17  -3   39.83    1.45
   1 -17   3   39.95    1.46
  -1 -17  -3   40.22    1.34
  -1 -17  -3   40.09    1.45
  -1  17  -3   41.76    1.48
  -1  17  -3   42.77    1.50
   1  17   3   46.12    1.55
   1  17   3   45.20    1.41
   1  17   3   44.96    1.54
   1  17   3   42.03    1.53
  -1  17  -3   42.41    1.48
  -1  17  -3   46.57    1.53
   2 -17   3   71.24    2.18
   2 -17   3   71.13    2.12
  -2 -17  -3   68.68    2.22
   2 -17   3   71.96    2.21
  -2 -17  -3   70.79    2.18
   2  17   3   75.36    2.27
  -2  17  -3   75.24    2.26
   2  17   3   70.88    2.33
  -2  17  -3   74.93    2.22
   2  17   3   75.18    2.30
  -2  17  -3   73.39    2.28
  -2  17  -3   74.15    2.22
   2  17   3   74.80    2.27
  -3 -17  -3   14.57    1.01
   3 -17   3   16.89    0.80
   3 -17   3   15.17    0.84
  -3 -17  -3   15.02    0.94
   3 -17   3   15.25    0.86
  -3  17  -3   13.47    0.76
   3  17   3   12.70    0.81
   3  17   3   10.64    0.89
  -3  17  -3   12.00    0.78
  -3  17  -3   10.75    0.90
   3  17   3   11.37    0.78
  -3  17  -3   11.93    0.80
   4 -17   3    4.19    0.46
  -4 -17  -3    4.01    0.60
   4 -17   3    4.08    0.53
   4 -17   3    4.25    0.58
  -4  17  -3    2.71    0.46
   4  17   3    2.71    0.45
  -4  17  -3    2.57    0.41
   4  17   3    2.01    0.46
   5 -17   3   23.48    1.57
   5 -17   3   27.35    1.09
   5 -17   3   25.43    1.28
  -5 -17  -3   24.90    1.46
   5  17   3   24.06    1.82
  -5  17  -3   28.39    0.99
  -5  17  -3   27.32    1.01
   6 -17   3    2.71    0.63
  -6 -17  -3    2.47    0.75
   6 -17   3    2.47    0.58
   6  17   3    1.36    0.59
   6  17   3    2.31    0.56
   6 -18  -3    1.07    0.48
  -6 -18   3    0.66    0.73
   6  18  -3    1.95    0.65
   6  18  -3    1.69    0.58
  -5 -18   3   13.91    1.21
   5 -18  -3   15.14    0.93
   5 -18  -3   14.69    0.70
  -5  18   3   14.05    0.97
   5  18  -3   14.20    1.04
   5  18  -3   14.76    1.24
  -5  18   3   14.99    0.85
   4 -18  -3   38.65    1.57
   4 -18  -3   41.18    1.46
  -4 -18   3   40.92    1.74
   4 -18  -3   41.59    1.18
   4  18  -3   37.88    1.50
   4  18  -3   39.13    1.54
   4  18  -3   41.02    1.61
  -4  18   3   40.94    1.37
  -4  18   3   39.14    1.35
  -4  18   3   39.89    1.43
   3 -18  -3    0.46    0.47
   3 -18  -3    0.09    0.43
   3 -18  -3    1.27    0.35
  -3 -18   3    0.50    0.47
   3  18  -3    0.14    0.39
  -3  18   3    0.13    0.35
   3  18  -3    1.06    0.36
  -3  18   3    0.30    0.36
  -3  18   3    0.44    0.38
   3  18  -3    1.06    0.44
   2 -18  -3    5.12    0.57
   2 -18  -3    4.13    0.53
   2 -18  -3    4.48    0.57
  -2 -18   3    3.28    0.52
  -2 -18   3    3.79    0.56
   2 -18  -3    3.97    0.32
  -2  18   3    4.18    0.55
   2  18  -3    3.65    0.53
   2  18  -3    5.73    0.65
  -2  18   3    5.25    0.51
  -2  18   3    4.73    0.50
  -2  18   3    4.54    0.50
   2  18  -3    5.54    0.63
   2  18  -3    4.64    0.60
  -1 -18   3   22.90    1.02
   1 -18  -3   23.01    1.08
  -1 -18   3   23.36    1.09
  -1 -18   3   23.07    1.06
   1 -18  -3   22.79    0.81
   1 -18  -3   23.16    1.10
   1  18  -3   20.80    1.02
   1  18  -3   21.61    1.03
  -1  18   3   21.09    0.97
   1  18  -3   23.36    1.02
  -1  18   3   22.11    1.00
  -1  18   3   20.32    1.01
   1  18  -3   22.16    1.01
  -1  18   3   22.85    1.05
   0 -18   3   25.76    1.02
   0 -18  -3   23.71    1.11
   0 -18   3   24.63    1.09
   0 -18  -3   26.25    0.94
   0 -18   3   24.91    1.09
   0  18  -3   23.91    1.07
   0  18  -3   25.26    1.11
   0  18  -3   23.01    1.09
   0  18   3   24.27    1.05
   0  18  -3   25.11    1.05
   0  18   3   24.07    1.08
   0  18   3   26.57    1.10
   1 -18   3   18.21    0.93
  -1 -18  -3   17.21    0.98
   1 -18   3   20.13    0.93
  -1 -18  -3   18.22    0.85
   1  18   3   17.95    0.99
  -1  18  -3   18.73    0.97
  -1  18  -3   19.26    0.92
   1  18   3   19.51    0.83
  -1  18  -3   17.53    0.95
  -1  18  -3   19.21    0.93
   1  18   3   18.75    0.96
   1  18   3   18.44    0.94
  -2 -18  -3    2.91    0.50
  -2 -18  -3    3.04    0.45
   2 -18   3    2.61    0.42
   2 -18   3    2.97    0.52
   2 -18   3    2.30    0.43
   2  18   3    3.43    0.50
   2  18   3    2.73    0.50
  -2  18  -3    2.41    0.42
   2  18   3    2.79    0.43
  -2  18  -3    2.83    0.45
   2  18   3    3.39    0.59
  -2  18  -3    3.33    0.52
  -2  18  -3    2.83    0.45
   3 -18   3    3.62    0.49
   3 -18   3    3.80    0.47
   3 -18   3    4.26    0.56
  -3 -18  -3    4.29    0.57
  -3  18  -3    4.01    0.49
   3  18   3    3.39    0.62
   3  18   3    4.73    0.53
  -3  18  -3    3.97    0.51
   3  18   3    4.03    0.54
  -3  18  -3    4.78    0.53
   4 -18   3   19.40    1.05
   4 -18   3   21.38    0.98
   4 -18   3   17.61    1.34
   4  18   3   20.53    1.15
   4  18   3   21.39    1.23
  -4  18  -3   20.22    1.04
  -4  18  -3   21.53    0.98
   5 -18   3   22.89    1.10
   5 -18   3   24.37    1.18
   5 -18   3   23.43    1.20
  -5 -18  -3   21.73    1.34
   5  18   3   25.43    1.24
   5  18   3   24.69    1.23
  -5  18  -3   25.87    1.07
   6 -18   3    7.56    0.73
   6 -18   3    7.09    0.81
  -6 -18  -3    6.75    0.93
   6  18   3    7.78    0.87
   6  18   3    8.36    0.77
   6 -19  -3    6.10    0.68
  -6 -19   3    6.28    0.95
   6  19  -3    7.43    0.84
   6  19  -3    7.20    0.74
   5 -19  -3    5.38    0.63
  -5 -19   3    6.15    0.89
  -5  19   3    8.27    0.91
  -5  19   3    6.91    0.63
   5  19  -3    6.53    0.78
   5  19  -3    6.49    0.70
   4 -19  -3   56.00    1.83
  -4 -19   3   52.76    2.08
  -4  19   3   54.66    1.73
  -4  19   3   53.00    1.77
   4  19  -3   54.73    1.97
  -4  19   3   51.51    1.70
  -3 -19   3    7.75    0.90
   3 -19  -3    9.13    0.68
  -3  19   3   10.05    0.80
   3  19  -3    9.73    0.80
  -3  19   3    9.26    0.76
  -3  19   3    8.23    0.75
   3  19  -3    8.28    0.77
  -2 -19   3   28.33    1.24
   2 -19  -3   28.52    1.13
   2 -19  -3   28.53    1.32
   2 -19  -3   26.71    0.87
  -2  19   3   30.07    1.18
   2  19  -3   26.01    1.16
  -2  19   3   26.85    1.19
   2  19  -3   28.38    1.18
  -2  19   3   26.74    1.12
  -2  19   3   27.17    1.25
   2  19  -3   25.67    1.32
   1 -19  -3   37.26    1.46
  -1 -19   3   40.84    1.47
  -1 -19   3   38.59    1.50
   1 -19  -3   39.90    1.21
   1 -19  -3   38.06    1.48
  -1 -19   3   41.39    1.51
   1  19  -3   43.53    1.62
  -1  19   3   46.18    1.62
  -1  19   3   48.45    1.67
  -1  19   3   44.81    1.61
   1  19  -3   44.04    1.66
  -1  19   3   44.59    1.57
   1  19  -3   46.80    1.62
   1  19  -3   46.28    1.64
   0 -19   3   33.77    1.35
   0 -19  -3   30.55    1.34
   0 -19   3   35.71    1.29
   0 -19  -3   32.65    1.35
   0 -19  -3   35.09    1.17
   0 -19   3   32.39    1.33
   0  19  -3   32.64    1.27
   0  19   3   33.29    1.30
   0  19   3   29.73    1.33
   0  19  -3   33.36    1.34
   0  19   3   30.98    1.25
   0  19   3   32.46    1.28
   0  19  -3   29.67    1.26
   0  19  -3   33.40    1.30
   1 -19   3  106.12    3.10
  -1 -19  -3  109.03    3.05
   1 -19   3  108.50    3.17
   1  19   3  105.96    3.02
  -1  19  -3   96.87    2.97
   1  19   3  103.15    3.00
  -1  19  -3  103.23    3.00
  -1  19  -3  100.37    2.96
   1  19   3   95.20    2.99
  -1  19  -3  104.90    2.95
   2 -19   3    4.31    0.52
   2 -19   3    4.22    0.55
   2 -19   3    4.81    0.53
  -2 -19  -3    5.14    0.57
   2  19   3    6.38    0.69
   2  19   3    6.38    0.76
   2  19   3    5.89    0.67
  -2  19  -3    4.72    0.55
  -2  19  -3    6.11    0.71
  -2  19  -3    5.88    0.61
   3 -19   3   11.66    0.83
   3 -19   3   10.52    0.85
  -3 -19  -3   12.52    0.94
   3 -19   3   11.11    0.81
  -3  19  -3   16.40    0.94
   3  19   3   15.93    1.11
   3  19   3   16.28    0.95
   3  19   3   14.32    1.09
  -3  19  -3   17.20    0.98
  -3  19  -3   18.50    0.99
  -4 -19  -3   10.30    0.96
   4 -19   3    9.20    0.86
   4 -19   3    8.51    0.81
   4 -19   3   10.91    0.85
   4  19   3   10.05    0.87
   4  19   3   10.84    0.88
  -4  19  -3    9.51    0.81
  -4  19  -3   11.40    0.90
   5 -19   3   13.64    0.97
   5 -19   3   14.52    1.03
   5 -19   3   15.57    1.06
  -5 -19  -3   14.28    1.29
   5  19   3   13.31    1.04
   5  19   3   13.56    1.04
  -5  19  -3   13.46    0.94
   6 -19   3    5.23    0.72
  -6 -19  -3    5.66    0.88
   6 -19   3    6.59    0.84
   6  19   3    9.43    1.13
   6  19   3    7.03    0.74
   6 -20  -3    1.06    0.61
  -6 -20   3    0.46    0.78
   6  20  -3    1.36    0.61
   6  20  -3    0.30    0.69
  -5 -20   3   10.55    1.15
   5 -20  -3   11.37    0.94
   5  20  -3    7.69    0.77
   5  20  -3    8.22    0.98
  -5  20   3    6.99    0.72
  -5  20   3    8.82    0.82
   4 -20  -3   20.41    1.07
  -4 -20   3   19.44    1.21
  -4  20   3   22.44    1.07
  -4  20   3   22.20    1.14
  -4  20   3   20.96    1.05
   4  20  -3   21.23    1.15
   4  20  -3   22.78    1.24
   3 -20  -3    1.18    0.41
  -3  20   3    1.37    0.44
   3  20  -3    0.40    0.48
   3  20  -3    1.51    0.43
  -3  20   3    1.00    0.45
  -3  20   3    2.04    0.49
  -2 -20   3   27.18    1.25
   2 -20  -3   28.10    1.17
   2 -20  -3   27.20    0.92
  -2  20   3   24.73    1.13
  -2  20   3   27.17    1.16
  -2  20   3   24.70    1.21
   2  20  -3   20.16    1.58
  -2  20   3   23.95    1.19
   2  20  -3   24.96    1.17
   1 -20  -3   48.43    1.45
  -1 -20   3   50.03    1.74
  -1 -20   3   48.05    1.76
   1  20  -3   45.82    1.68
  -1  20   3   50.03    1.72
  -1  20   3   47.40    1.69
   1  20  -3   49.83    1.72
  -1  20   3   48.20    1.74
   0 -20  -3    9.52    0.64
   0 -20   3    9.09    0.72
   0 -20   3    8.70    0.75
   0 -20   3    7.51    0.81
   0  20   3    8.32    0.78
   0  20   3    9.85    0.78
   0  20  -3   10.18    0.78
   0  20   3    7.37    0.87
   0  20  -3    9.95    0.80
   1 -20   3   11.39    0.86
  -1 -20  -3   11.46    0.76
   1 -20   3   11.44    0.83
   1  20   3   10.21    0.78
  -1  20  -3   12.03    0.86
   1  20   3   11.79    0.79
  -1  20  -3   12.67    0.85
   2 -20   3    9.07    0.81
   2 -20   3   11.35    0.86
  -2 -20  -3   10.37    0.77
  -2  20  -3    9.64    1.05
   2  20   3   10.72    0.87
   2  20   3   11.08    0.85
  -2  20  -3   12.05    0.90
  -2  20  -3   12.98    0.92
   3 -20   3    9.59    0.78
   3 -20   3   10.69    0.86
   3 -20   3   11.23    0.86
  -3 -20  -3   10.39    0.91
   3  20   3    8.91    0.81
   3  20   3    8.51    0.82
  -3  20  -3    7.03    0.83
   3  20   3    6.61    0.86
  -3  20  -3    9.62    0.91
  -3  20  -3   10.12    0.86
   4 -20   3    5.23    0.61
   4 -20   3    5.19    0.60
   4 -20   3    4.55    0.64
  -4 -20  -3    6.16    0.77
   4  20   3    4.87    0.67
  -4  20  -3    5.97    0.65
  -4  20  -3    4.95    0.57
   4  20   3    4.52    0.63
  -5 -20  -3    7.38    0.94
   5 -20   3    6.57    0.75
   5 -20   3    6.93    0.69
   5  20   3    5.50    0.66
  -5  20  -3    5.80    0.65
   5  20   3    6.86    0.76
  -6 -20  -3   22.09    1.49
   6 -20   3   20.97    1.28
   6 -20   3   21.30    1.44
   6  20   3   21.34    1.39
   6  20   3   19.55    1.33
  -6 -21   3    1.18    0.87
   6  21  -3    2.13    0.66
   6  21  -3    0.78    0.61
   5 -21  -3    1.61    0.64
  -5 -21   3    1.50    0.74
   5  21  -3    1.78    0.54
   5  21  -3    1.21    0.65
   4 -21  -3   35.62    1.43
  -4 -21   3   34.89    1.64
  -4  21   3   32.03    1.43
   4  21  -3   34.37    1.50
  -4  21   3   34.98    1.36
  -4  21   3   35.75    1.38
   4  21  -3   34.78    1.56
   3 -21  -3   10.94    0.83
  -3 -21   3   11.17    0.99
   3  21  -3   11.90    0.93
   3  21  -3   11.40    0.93
  -3  21   3   13.40    0.96
  -3  21   3   12.17    0.94
  -3  21   3   11.05    0.91
  -2 -21   3   31.33    1.40
   2 -21  -3   28.51    1.25
   2  21  -3   34.34    1.40
  -2  21   3   32.65    1.40
  -2  21   3   35.48    1.42
   2  21  -3   33.14    1.38
  -1 -21   3   35.02    1.39
   1 -21  -3   33.81    1.14
  -1  21   3   31.00    1.42
  -1  21   3   35.38    1.39
   1  21  -3   34.78    1.44
  -1  21   3   31.58    1.59
   0 -21   3   51.68    2.10
   0 -21  -3   56.15    1.72
   0 -21   3   56.99    1.86
   0  21   3   39.39    2.14
   0  21  -3   49.16    1.74
   0  21   3   50.55    1.75
   0  21  -3   49.45    1.78
   0  21   3   56.60    2.38
   1 -21   3   23.13    1.17
  -1 -21  -3   25.04    1.08
   1 -21   3   21.14    1.73
  -1  21  -3   23.89    1.14
   1  21   3   21.87    1.28
   1  21   3   19.23    1.18
  -1  21  -3   21.94    1.11
   2 -21   3   24.97    1.21
   2 -21   3   24.18    1.19
  -2 -21  -3   29.32    1.25
  -2  21  -3   29.49    1.31
   2  21   3   27.89    1.26
  -2  21  -3   29.40    1.35
   2  21   3   27.86    1.31
   2  21   3   28.04    1.29
  -3 -21  -3   53.34    1.95
   3 -21   3   51.59    1.83
   3 -21   3   51.64    1.89
   3 -21   3   52.89    1.87
   3  21   3   54.37    1.95
  -3  21  -3   55.46    1.90
   3  21   3   53.47    1.97
  -3  21  -3   56.43    1.94
  -4 -21  -3    3.19    0.72
   4 -21   3    4.69    0.63
   4 -21   3    4.50    0.68
   4 -21   3    3.61    0.58
  -4  21  -3    6.09    0.66
   4  21   3    4.30    0.64
   4  21   3    5.40    0.70
  -4  21  -3    5.30    0.60
   5 -21   3   17.83    1.21
  -5 -21  -3   16.11    1.34
   5 -21   3   15.67    1.15
   5  21   3   17.05    1.26
   5  21   3   17.11    1.17
   5 -22  -3   11.45    1.16
  -5 -22   3   12.10    1.27
   5  22  -3   14.18    1.21
   5  22  -3   12.62    1.12
   4 -22  -3   16.43    1.09
  -4 -22   3   21.11    1.37
   4  22  -3   15.59    1.09
  -4  22   3   16.43    1.03
   4  22  -3   14.37    1.11
  -4  22   3   14.45    1.02
   3 -22  -3   23.11    1.15
  -3 -22   3   19.35    1.27
  -3  22   3   19.47    1.11
   3  22  -3   18.54    1.10
   3  22  -3   15.88    1.08
  -2 -22   3    2.00    0.52
   2 -22  -3    1.87    0.34
   2 -22  -3    1.89    0.48
  -2  22   3    1.88    0.53
  -2  22   3    2.25    0.62
   2  22  -3    2.66    0.52
   2  22  -3    1.46    0.44
  -1 -22   3   19.87    1.12
  -1 -22   3   19.98    1.12
   1 -22  -3   20.59    0.87
   1  22  -3   20.92    1.11
  -1  22   3   21.44    1.13
   1  22  -3   20.22    1.09
  -1  22   3   17.37    1.68
   0 -22  -3    1.95    0.42
   0 -22   3    2.48    0.53
   0 -22   3    2.20    0.47
   0  22   3    1.86    0.48
   0  22  -3    1.70    0.60
   0  22   3    1.80    0.45
   0  22  -3    2.57    0.54
  -1 -22  -3   12.57    0.86
   1 -22   3   13.98    0.96
   1 -22   3   14.37    0.87
  -1  22  -3   13.58    0.94
   1  22   3   11.90    0.92
   1  22   3   12.29    0.89
  -1  22  -3   10.62    1.19
  -2 -22  -3    1.83    0.53
   2 -22   3    0.94    0.49
  -2  22  -3    1.29    0.51
  -2  22  -3    1.06    0.55
   2  22   3    0.84    0.43
   2  22   3    0.47    0.49
  -3 -22  -3    8.74    0.99
   3 -22   3    9.81    0.91
   3  22   3    9.94    0.92
   3  22   3    9.56    0.94
  -3  22  -3   13.40    1.08
  -3  22  -3   12.06    1.05
  -4 -22  -3    0.45    0.67
   4 -22   3   -0.04    0.54
  -4  22  -3    1.07    0.59
   4  22   3    1.24    0.54
   4  22   3    0.31    0.54
   5 -22   3   19.74    1.35
  -5 -22  -3   18.52    1.46
   5  22   3   18.88    1.27
   5  22   3   16.31    1.31
  -5 -23   3    1.19    0.82
   5 -23  -3    2.32    0.67
   5  23  -3    2.42    0.68
   5  23  -3    2.29    0.72
  -4 -23   3   11.05    1.25
   4  23  -3   12.23    1.13
   4  23  -3    9.93    1.04
  -4  23   3   11.62    1.04
   3 -23  -3   25.68    1.30
  -3 -23   3   25.56    1.42
   3  23  -3   25.48    1.33
   3  23  -3   24.84    1.56
  -3  23   3   26.95    1.33
  -2 -23   3   11.78    0.98
   2 -23  -3   11.01    0.64
   2  23  -3   12.55    0.93
   2  23  -3   13.27    1.01
  -2  23   3   11.14    1.25
  -2  23   3   12.93    1.08
   1 -23  -3    8.51    0.66
  -1 -23   3    7.43    0.82
  -1 -23   3    8.95    0.89
   1  23  -3    4.35    0.59
   1  23  -3    4.34    0.61
  -1  23   3    5.32    0.67
  -1  23   3    5.24    0.65
   0 -23  -3   42.79    1.48
   0 -23   3   40.39    1.67
   0 -23   3   43.78    1.63
   0  23   3   38.63    1.56
   0  23  -3   39.32    1.59
   0  23  -3   39.98    1.59
   0  23   3   39.28    1.58
  -1 -23  -3   48.53    1.68
   1 -23   3   45.56    1.82
   1 -23   3   49.22    1.73
  -1  23  -3   43.25    1.87
   1  23   3   44.58    1.70
   1  23   3   41.72    1.67
  -1  23  -3   41.90    1.72
   2 -23   3   27.62    1.33
  -2 -23  -3   28.10    1.32
   2  23   3   22.64    1.25
  -2  23  -3   23.73    1.55
   2  23   3   23.70    1.23
  -2  23  -3   23.59    1.27
  -3 -23  -3   25.55    1.60
   3 -23   3   28.40    1.36
  -3  23  -3   31.82    1.53
  -3  23  -3   34.11    1.62
   3  23   3   32.79    1.54
   3  23   3   32.44    1.51
  -4 -23  -3   15.11    1.21
   4 -23   3   16.87    1.22
   4  23   3   17.25    1.25
  -4  23  -3   20.16    1.30
   4  23   3   17.71    1.21
   5 -23   3    7.91    0.89
  -5 -23  -3    6.58    0.98
   5  23   3    5.78    0.74
   5  23   3    5.51    0.81
   5 -24  -3   10.17    1.20
  -5 -24   3    7.81    0.97
   5  24  -3    5.83    0.80
   5  24  -3    6.78    0.87
   4 -24  -3   16.24    1.20
  -4 -24   3   16.34    1.40
  -4  24   3   16.63    1.26
   4  24  -3   17.64    1.27
   4  24  -3   14.73    1.21
   3 -24  -3    7.02    0.77
  -3 -24   3    6.96    0.90
   3  24  -3    7.04    0.80
   3  24  -3    8.37    0.98
  -2 -24   3   38.32    1.70
   2 -24  -3   40.98    1.25
   2  24  -3   38.41    1.63
   2  24  -3   36.53    1.62
  -2  24   3   38.66    1.67
  -2  24   3   38.83    1.62
   1 -24  -3    0.59    0.36
  -1 -24   3   -0.57    0.50
   1  24  -3   -0.39    0.49
   1  24  -3    0.49    0.48
  -1  24   3    0.10    0.48
  -1  24   3    0.25    0.46
   0 -24  -3   23.47    1.07
   0 -24   3   22.21    1.21
   0 -24   3   23.17    1.24
   0  24   3   24.70    1.26
   0  24  -3   23.46    1.26
   0  24   3   22.26    1.21
   0  24  -3   24.31    1.25
   1 -24   3    2.46    0.54
   1 -24   3    2.53    0.62
  -1 -24  -3    2.00    0.52
  -1  24  -3    2.44    0.58
   1  24   3    2.30    0.51
  -1  24  -3    1.98    0.59
   1  24   3    1.89    0.50
  -2 -24  -3    4.82    0.68
   2 -24   3    3.83    0.68
   2  24   3    6.95    0.78
  -2  24  -3    4.61    0.70
  -2  24  -3    5.56    0.73
   2  24   3    5.34    0.68
   3 -24   3    1.27    0.62
  -3 -24  -3    1.58    0.70
  -3  24  -3    0.50    0.67
  -3  24  -3    0.59    0.63
   3  24   3    0.97    0.55
   3  24   3    1.12    0.58
  -4 -24  -3    5.35    0.94
   4 -24   3    5.62    0.84
   4  24   3    4.50    0.77
  -4  24  -3    6.31    0.81
   4  24   3    5.36    0.75
  -4 -25   3   13.19    1.39
   4 -25  -3   13.52    1.20
   4  25  -3   17.14    1.26
  -4  25   3   13.31    1.25
   4  25  -3   12.50    1.18
   3 -25  -3    9.04    1.03
  -3 -25   3    6.49    0.90
   3  25  -3    9.80    1.08
  -3  25   3    7.52    0.82
   3  25  -3    6.79    0.79
  -2 -25   3   12.50    1.13
   2 -25  -3   12.22    0.67
   2  25  -3   10.92    1.04
   2  25  -3   11.47    1.06
  -2  25   3   12.13    1.06
  -2  25   3   12.62    1.13
  -1 -25   3   25.28    1.36
   1 -25  -3   24.56    1.05
   1  25  -3   23.63    1.27
   1  25  -3   22.93    1.25
  -1  25   3   21.05    1.28
  -1  25   3   23.25    1.28
   0 -25   3    6.06    0.74
   0 -25  -3    7.69    0.81
   0 -25   3    6.37    0.76
   0  25  -3    3.07    0.64
   0  25   3    3.40    0.58
   0  25   3    4.15    0.69
   0  25  -3    5.67    0.74
   1 -25   3   11.98    1.11
   1 -25   3   15.39    1.07
  -1 -25  -3   14.62    1.01
  -1  25  -3   16.11    1.16
   1  25   3   15.32    1.12
   1  25   3   15.32    1.12
  -1  25  -3   15.14    1.18
  -2 -25  -3   11.58    1.08
   2 -25   3   13.40    0.99
   2 -25   3   11.34    1.09
  -2  25  -3   12.54    1.04
   2  25   3    9.98    0.91
  -2  25  -3    9.98    1.13
   2  25   3    9.60    1.00
   3 -25   3   35.11    1.65
  -3 -25  -3   37.50    1.77
   3  25   3   33.89    1.64
  -3  25  -3   36.03    1.67
  -3  25  -3   34.23    1.67
   3  25   3   36.31    1.64
  -4 -25  -3    4.28    0.90
   4 -25   3    5.97    0.82
  -4  25  -3    5.49    0.99
   4  25   3    8.34    0.91
   4  25   3    7.18    0.83
  -4 -26   3   10.42    1.15
   4 -26  -3   13.29    1.28
  -4  26   3   10.81    1.04
   4  26  -3    9.84    1.17
   4  26  -3   11.11    1.17
  -3 -26   3    3.56    0.82
   3 -26  -3    4.46    0.75
   3  26  -3    2.82    0.64
  -3  26   3    2.50    0.70
   3  26  -3    2.85    0.64
  -2 -26   3   38.26    1.70
  -2  26   3   36.26    1.60
   2  26  -3   33.69    1.59
  -2  26   3   33.48    1.68
   2  26  -3   31.78    1.61
  -1 -26   3    2.37    0.69
   1 -26  -3    2.51    0.46
  -1  26   3    2.14    0.68
  -1  26   3    2.85    0.64
   1  26  -3    2.17    0.63
   1  26  -3    1.61    0.59
   0 -26   3    2.56    0.63
   0 -26  -3    1.96    0.58
   0 -26   3    2.39    0.74
   0  26   3    2.01    0.65
   0  26  -3    2.23    0.61
   0  26   3    2.91    0.59
   0  26  -3    2.33    0.64
  -1 -26  -3    2.35    0.59
   1 -26   3    3.00    0.64
   1 -26   3    2.09    0.58
  -1  26  -3    1.20    0.62
   1  26   3    1.22    0.56
   1  26   3    2.11    0.68
  -1  26  -3    1.74    0.62
  -2 -26  -3    0.41    0.65
   2 -26   3    0.33    0.63
   2 -26   3    0.12    0.59
   2  26   3   -0.38    0.60
  -2  26  -3    0.38    0.64
  -2  26  -3    0.59    0.66
   2  26   3   -0.37    0.54
  -3 -26  -3    0.78    0.70
   3 -26   3   -0.62    0.60
   3  26   3   -0.74    0.50
  -3  26  -3    1.31    0.68
  -3  26  -3   -0.02    0.68
   3  26   3    0.85    0.68
  -3 -27   3    9.64    1.04
   3  27  -3    8.22    0.86
   3  27  -3    6.91    0.81
  -3  27   3    6.69    0.87
  -2 -27   3    2.64    0.77
   2  27  -3    3.47    0.72
  -2  27   3    3.17    0.84
   2  27  -3    3.74    0.72
  -2  27   3    3.87    0.68
   1 -27  -3    3.87    0.56
  -1 -27   3    3.40    0.75
   1  27  -3    2.52    0.64
  -1  27   3    3.35    0.73
   1  27  -3    2.30    0.62
  -1  27   3    2.90    0.67
   0 -27  -3    9.67    0.90
   0 -27   3    8.54    0.90
   0 -27   3    9.10    1.12
   0  27  -3    7.66    0.89
   0  27  -3    7.26    0.82
   0  27   3    6.32    0.76
   0  27   3    8.62    1.02
   1 -27   3   29.96    1.65
  -1 -27  -3   30.70    1.40
   1 -27   3   27.46    1.56
   1  27   3   26.35    1.49
  -1  27  -3   29.91    1.56
  -1  27  -3   28.14    1.58
   1  27   3   26.13    1.40
  -2 -27  -3    7.06    1.19
   2 -27   3    7.36    0.87
   2 -27   3    8.76    0.86
  -2  27  -3    8.06    0.89
  -2  27  -3    7.50    0.94
   2  27   3    9.10    1.10
   2  27   3    6.33    0.80
   3 -27   3   14.04    1.23
  -3 -27  -3   12.89    1.34
   3  27   3    9.93    1.16
  -3  27  -3   13.59    1.38
  -3  27  -3   12.14    1.38
   3  27   3   10.59    1.10
  -2 -28   3    8.16    1.01
   2  28  -3    7.97    0.92
  -2  28   3    7.73    0.89
  -2  28   3    8.33    0.99
   2  28  -3    7.14    0.90
  -1 -28   3   17.14    1.34
   1  28  -3   17.19    1.28
   1  28  -3   17.58    1.24
  -1  28   3   16.94    1.33
  -1  28   3   16.49    1.28
   0 -28   3    4.83    0.81
   0 -28   3    6.18    0.85
   0 -28  -3    5.48    0.63
   0  28  -3    5.64    0.78
   0  28   3    3.49    0.74
   0  28  -3    3.49    0.74
   0  28   3    4.17    0.71
  -1 -28  -3    0.87    0.63
   1 -28   3    0.44    0.70
   1 -28   3    1.00    0.64
  -1  28  -3    1.39    0.74
   1  28   3    1.55    0.63
   1  28   3    1.39    0.62
  -1  28  -3   -0.53    0.73
  -2 -28  -3    2.32    0.78
   2 -28   3    2.13    0.70
   2 -28   3    1.41    1.26
  -2  28  -3    2.12    0.75
   2  28   3    2.80    0.68
   2  28   3    2.96    0.67
  -2  28  -3    3.22    0.85
  -1 -29   3    3.98    0.87
   1  29  -3    6.04    0.82
  -1  29   3    7.10    0.89
   1  29  -3    5.23    0.79
  -1  29   3    6.19    0.81
   0 -29   3    4.47    0.89
   0  29  -3    4.72    0.82
   0  29  -3    5.15    0.73
   0  29   3    3.91    0.81
   0  29   3    4.37    0.77
   1 -29   3    2.47    0.77
   1 -29   3    1.80    0.75
  -1 -29  -3    1.48    0.65
   1  29   3   -0.37    0.67
  -1  29  -3    0.09    0.75
  -1  29  -3    1.42    0.74
   1  29   3    0.75    0.61
   8   0  -4    0.25    0.44
   8   0  -4    0.17    0.59
   7   0  -4    7.88    0.79
   7   0  -4    8.16    0.66
   6   0  -4    0.18    0.27
   6   0  -4   -0.25    0.47
   6   0  -4    0.42    0.34
  -6   0   4    0.72    0.52
   5   0  -4   13.04    0.72
   5   0  -4   12.76    0.57
  -5   0   4   13.41    0.84
   5   0  -4   13.83    0.80
   5   0  -4   12.92    0.43
  -4   0   4   28.72    1.06
   4   0  -4   27.99    0.87
   4   0  -4   28.39    0.80
   4   0  -4   29.76    1.03
   4   0  -4   29.58    1.04
   3   0  -4    1.70    0.25
   3   0  -4    1.34    0.23
   3   0  -4    1.94    0.18
  -3   0   4    1.16    0.22
   3   0  -4    1.75    0.17
   2   0  -4    0.25    0.10
  -2   0   4    0.21    0.08
   2   0  -4    0.23    0.06
  -2   0   4    0.29    0.16
   1   0  -4  266.98    6.49
   1   0  -4  259.07    6.56
  -1   0   4  262.26    6.49
  -1   0   4  259.85    6.55
   0   0  -4  739.83   19.97
   0   0   4  714.65   19.93
   1   0   4   41.64    1.20
  -1   0  -4   42.87    1.18
   1   0   4   41.88    1.18
   2   0   4   82.44    2.13
  -2   0  -4   78.64    2.01
   2   0   4   80.94    2.20
  -2   0  -4   80.02    2.11
  -3   0  -4  164.98    4.29
   3   0   4  163.41    4.34
  -3   0  -4  159.16    4.08
   3   0   4  162.03    4.15
   3   0   4  161.48    4.27
   4   0   4   54.47    1.80
   4   0   4   54.76    1.68
   4   0   4   53.83    1.51
   4   0   4   52.86    1.39
   5   0   4    2.66    0.24
   5   0   4    2.50    0.27
   5   0   4    1.94    0.41
   5   0   4    2.08    0.52
   6   0   4    2.03    0.24
   6   0   4    2.16    0.30
   6   0   4    1.71    0.44
   7   0   4    6.00    0.59
   7   0   4    5.38    0.66
   8   0   4   -0.23    0.58
   8  -1  -4    7.73    0.81
   8  -1  -4    9.12    0.80
   8   1  -4    7.22    0.67
   8   1  -4    7.29    0.80
   7  -1  -4    4.68    0.57
   7  -1  -4    4.02    0.46
  -7  -1   4    3.76    0.76
   7   1  -4    3.22    0.58
  -7   1   4    2.36    0.68
   7   1  -4    2.68    0.42
   6  -1  -4   30.78    1.06
  -6  -1   4   31.85    1.41
   6  -1  -4   29.89    1.20
   6  -1  -4   31.10    1.36
   6   1  -4   29.41    1.18
  -6   1   4   30.29    1.33
   6   1  -4   30.18    1.05
   6   1  -4   27.74    1.33
   5  -1  -4   13.43    0.44
   5  -1  -4   14.08    0.73
   5  -1  -4   13.29    0.56
   5  -1  -4   12.82    0.77
  -5  -1   4   13.06    0.86
  -5   1   4   16.37    0.88
   5   1  -4   16.27    0.80
   5   1  -4   15.62    0.50
   5   1  -4   15.48    0.88
   5   1  -4   15.18    0.64
   4  -1  -4   57.37    1.72
   4  -1  -4   57.90    1.50
  -4  -1   4   56.11    1.75
   4  -1  -4   56.74    1.71
   4   1  -4   53.31    1.52
   4   1  -4   56.36    1.70
   4   1  -4   54.18    1.67
  -4   1   4   55.32    1.68
   4   1  -4   55.05    1.44
   3  -1  -4    0.57    0.11
  -3  -1   4    0.61    0.20
   3  -1  -4    0.64    0.11
   3  -1  -4    0.45    0.20
   3   1  -4    0.48    0.21
   3   1  -4    0.31    0.19
  -3   1   4    0.48    0.20
   3   1  -4    0.53    0.11
   2  -1  -4   50.96    1.34
  -2  -1   4   49.33    1.43
  -2  -1   4   49.85    1.31
   2   1  -4   47.37    1.21
  -2   1   4   44.15    1.32
   2   1  -4   47.10    1.25
  -2   1   4   46.26    1.22
   2   1  -4   46.15    1.35
   1  -1  -4   37.10    1.05
  -1  -1   4   37.60    1.04
   1  -1  -4   37.83    0.97
  -1  -1   4   37.33    0.99
   1   1  -4   40.71    1.04
   1   1  -4   38.48    1.09
  -1   1   4   40.38    1.10
  -1   1   4   38.86    1.01
   0  -1  -4  137.11    3.38
   0  -1  -4  130.91    3.34
   0  -1   4  134.23    3.35
   0  -1   4  125.05    3.43
   0   1   4  121.19    3.40
   0   1  -4  136.11    3.35
   0   1   4  133.03    3.32
   0   1  -4  132.81    3.33
  -1  -1  -4   64.44    1.65
[truncated: 683,480 more chars]
